# Supplementary material for: Cortisol inhibits mTOR signaling in avascular necrosis of the femoral head
Source: J Orthop Surg Res. 2017 Oct 18;12:154. doi: 10.1186/s13018-017-0656-2 (PMC5648506; doi:10.1186/s13018-017-0656-2)
Supplement: Supplementary file 1 — Raw normalized data of LncRNA microarray. (XLSX 25998 kb) [file 13018_2017_656_MOESM1_ESM.xlsx]

## Sheet: 标准化数据
ProbeName	C.txt(raw)	C1.txt(raw)	C3.txt(raw)	DX1.txt(raw)	DX2.txt(raw)	DX3.txt(raw)	C.txt(normalized)	C1.txt(normalized)	C3.txt(normalized)	DX1.txt(normalized)	DX2.txt(normalized)	DX3.txt(normalized)	C.txt:gIsWellAboveBG_Call	C1.txt:gIsWellAboveBG_Call	C3.txt:gIsWellAboveBG_Call	DX1.txt:gIsWellAboveBG_Call	DX2.txt:gIsWellAboveBG_Call	DX3.txt:gIsWellAboveBG_Call	Symbol	Entrez.Gene.ID	Description	Feature.Type	Chr	Start	End	Strand	Ensembl.ID	Primary.Accession	BioType	GO.ID	GO.Term	Source	SourceLink	Xref
GE_BrightCorner	64537.4	40236.3	39400.4	54931.1	59495.4	51521.2	16.0419	15.3613	15.4615	15.6804	15.7733	15.5218	P	P	P	P	P	P
DarkCorner	5.328	4.76713	4.39142	5.38587	4.51341	4.26299	2.41087	2.3402	2.27107	2.35154	2.2204	2.15909	A	A	A	P	A	A
mmu_6519_PI428960544	6.6618	7.09454	13.1472	7.44839	8.86274	6.85706	2.74412	2.88698	4.03233	2.9146	3.00242	2.56324	A	A	P	A	A	A				ncRNA	chrX	48362964	48366227	-		FR288268	ncRNA			fRNAdb	http://www.ncrna.org/frnadb/detail.html?i_name=FR288268	C130006C17 FANTOM3,FT323316 RNAdb v2.0
A_30_P01029312	55.2849	61.4331	47.755	49.531	64.8425	65.067	5.97171	5.98484	5.8336	5.57292	5.81265	5.80829	P	P	P	P	P	P			lincRNA:chr6:145647711-145756861 forward strand	ncRNA	chr6	145706336	145706400	+		chr6:145647711-145756861_F				Agilent mouse V1
A_30_P01032624	154.816	168.494	115.866	198.049	231.321	228.89	7.41087	7.47096	7.07953	7.57682	7.68486	7.64319	P	P	P	P	P	P			lincRNA:chr16:43623581-43642715 reverse strand	ncRNA	chr16	43637408	43637352	-		chr16:43623581-43642715_R				Agilent mouse V1
mmu_23815_PI428960544	7.8359	9.95202	4.76322	11.7068	12.4616	8.99754	3.00047	3.35094	2.5048	3.56281	3.46345	2.90048	A	P	A	A	P	A				ncRNA	chr2	101543302	101546390	+		FR303951	ncRNA			fRNAdb	http://www.ncrna.org/frnadb/detail.html?i_name=FR303951	4631401G22 FANTOM3,FT35171 RNAdb v2.0
mmu_31038_PI428960544	4.44005	4.15213	4.00234	4.82787	3.99996	3.93069	2.08627	2.06796	2.06026	2.08368	2.07996	2.0717	A	A	A	A	A	A				ncRNA	chr11	67037697	67050783	-		n295405	mRNAlike lncRNA			NONCODEv3.0	http://www.noncode.org/search.php?keyword=n295405&sbt=Search
A_30_P01033520	6.33103	4.37113	4.55826	6.53742	6.75629	4.26748	2.66591	2.15386	2.39334	2.70671	2.65457	2.15994	A	A	A	A	A	A			lincRNA:chr16:40307070-40308718 forward strand	ncRNA	chr16	40308272	40308332	+		chr16:40307070-40308718_F				Agilent mouse V1
mmu_29039_PI428960544	181.867	175.762	192.631	192.561	210.696	245.546	7.63138	7.53577	7.80169	7.53577	7.54842	7.75017	P	P	P	P	P	P				ncRNA	chr17	26420898	26422449	+		n273821	mRNAlike lncRNA			NONCODEv3.0	http://www.noncode.org/search.php?keyword=n273821&sbt=Search	NONMMUT028796
A_55_P2101992	4.80876	4.43536	4.25422	5.1934	4.32077	6.193	2.22771	2.18205	2.17336	2.24124	2.17012	2.44456	A	A	A	A	A	A	Olfr1107	258841	Mus musculus olfactory receptor 1107 (Olfr1107), mRNA [NM_146844]	mRNA	chr2	86911408	86911352	-	ENSMUST00000099865	NM_146844		GO:0004871,GO:0004930,GO:0004984,GO:0005886,GO:0007165,GO:0007186,GO:0007608,GO:0016020,GO:0016021,GO:0050896	signal transducer activity,G-protein coupled receptor activity,olfactory receptor activity,plasma membrane,signal transduction,G-protein coupled receptor signaling pathway,sensory perception of smell,membrane,integral to membrane,response to stimulus	Agilent mouse V1
mmu_19925_PI428960544	11.0797	19.7695	11.5552	18.9427	13.9583	18.7354	3.54314	4.3406	3.84793	4.21189	3.61901	3.97652	P	P	A	A	P	P				ncRNA	chr1	172792988	172794446	-		FR015814	ncRNA			fRNAdb	http://www.ncrna.org/frnadb/detail.html?i_name=FR015814	A530083C18 FANTOM3,FT318234 RNAdb v2.0
A_30_P01018730	115.728	172.218	133.83	169.733	205.347	139.539	7.00569	7.50632	7.28359	7.34888	7.51006	6.9173	P	P	P	P	P	P			lincRNA:chr14:78214602-78225827 forward strand	ncRNA	chr14	78220760	78220816	+		chr14:78214602-78225827_F				Agilent mouse V1
A_51_P340829	94.2764	147.632	100.163	132.552	153.288	162.838	6.7252	7.27748	6.87694	6.98744	7.07735	7.15051	P	P	P	P	P	P	AA986860	212439	Mus musculus expressed sequence AA986860 (AA986860), mRNA [NM_177604]	mRNA	chr1	132641056	132641112	+	ENSMUST00000039323	NM_177604		GO:0003674,GO:0005575,GO:0005737,GO:0008150	molecular_function,cellular_component,cytoplasm,biological_process	Agilent mouse V1
A_55_P1975245	4.79158	4.45353	4.29214	5.21851	4.30601	4.21141	2.21906	2.1905	2.1977	2.25742	2.1662	2.14932	A	A	A	A	A	A	3110047P20Rik	319807	Mus musculus RIKEN cDNA 3110047P20 gene (3110047P20Rik), mRNA [NM_177006]	mRNA	chr5	64201444	64201504	+	ENSMUST00000159584	NM_177006		GO:0003674,GO:0005575,GO:0008150	molecular_function,cellular_component,biological_process	Agilent mouse V1
mmu_24631_PI428960544	158.647	161.995	139.112	187.742	157.857	187.135	7.44356	7.41178	7.33867	7.49461	7.12488	7.35329	P	P	P	P	P	P				ncRNA	chr10	79350604	79350663	-		FR333386	ncRNA			fRNAdb		gb|AK033528$2171$298|tc|TC1651026$2171$869|riken|9030603M07$2171$298|nap|NAP073811-1$2171$298
A_51_P133612	142.953	141.202	120.388	172.926	186.881	223.753	7.30081	7.21243	7.13577	7.37564	7.37334	7.6077	P	P	P	P	P	P	Cdt1	67177	Mus musculus chromatin licensing and DNA replication factor 1 (Cdt1), mRNA [NM_026014]	mRNA	chr8	125096896	125096952	+	ENSMUST00000006760	NM_026014		GO:0000076,GO:0003677,GO:0005515,GO:0005634,GO:0006260,GO:0007049,GO:0007090,GO:0030174	DNA replication checkpoint,DNA binding,protein binding,nucleus,DNA replication,cell cycle,regulation of S phase of mitotic cell cycle,regulation of DNA-dependent DNA replication initiation	Agilent mouse V1
A_30_P01027889	4.57993	4.31825	4.1978	5.01574	4.12935	4.06281	2.1307	2.13156	2.14287	2.14936	2.11881	2.11313	A	A	A	A	A	A			lincRNA:chr7:100195448-100195894 reverse strand	ncRNA	chr7	100195576	100195520	-		chr7:100195448-100195894_R				Agilent mouse V1
A_55_P2085311	258.95	321.389	243.055	336.329	316.665	283.095	8.13121	8.41672	8.13135	8.34577	8.13986	7.95084	P	P	P	P	P	P	Nxph4	104080	Mus musculus neurexophilin 4 (Nxph4), mRNA [NM_183297]	mRNA	chr10	126962728	126962672	-	ENSMUST00000095266	NM_183297		GO:0005102,GO:0005575,GO:0008150	receptor binding,cellular_component,biological_process	Agilent mouse V1
A_55_P2088910	4.78004	4.47816	6.85827	9.91103	8.82595	24.0397	2.21275	2.20357	3.10078	3.34326	2.99761	4.34239	A	A	A	A	A	P				mRNA	chr9	115314752	115314808	+						Agilent mouse V1
mmu_19897_PI428960544	6.5279	12.1473	11.02	9.60337	7.16706	16.7615	2.71272	3.63844	3.77881	3.30133	2.73353	3.80816	A	A	A	A	A	A				ncRNA	chr6	28169166	28173166	-		FR059533	ncRNA			fRNAdb	http://www.ncrna.org/frnadb/detail.html?i_name=FR059533	9930007G02 FANTOM3,FT31300 RNAdb v2.0
A_55_P2414679	4.77731	4.57898	7.34942	5.27777	4.289	11.8775	2.21146	2.25652	3.20438	2.29282	2.16207	3.28693	A	A	A	A	A	A			Mus musculus adult male hippocampus cDNA, RIKEN full-length enriched library, clone:C630004M23 product:hypothetical protein, full insert sequence. [AK049866]	mRNA	chr2	9971087	9971146	+	ENSMUST00000181588	ENSMUST00000181588				Agilent mouse V1
mmu_31737_PI428960544	5.5993	6.45366	7.64579	8.50037	4.33361	10.8725	2.47719	2.75135	3.26276	3.12295	2.17359	3.15205	A	A	A	A	A	A				ncRNA	chr6	128942973	128957957	+		n343431	lincRNA			NONCODEv3.0	http://www.noncode.org/search.php?keyword=n343431&sbt=Search
A_55_P2109539	72.3571	80.9426	61.4864	85.8726	62.9368	98.9431	6.35278	6.39771	6.18755	6.3661	5.77041	6.41482	P	P	P	P	P	P	Trnt1	70047	Mus musculus tRNA nucleotidyl transferase, CCA-adding, 1 (Trnt1), transcript variant 3, mRNA [NM_001242360]	mRNA	chr6	106726176	106726232	+	ENSMUST00000113248	NM_001242360		GO:0000049,GO:0000166,GO:0001680,GO:0003723,GO:0004810,GO:0005524,GO:0005622,GO:0005739,GO:0005813,GO:0006396,GO:0008033,GO:0009022,GO:0016740,GO:0016779,GO:0042780,GO:0052927,GO:0052928,GO:0052929	tRNA binding,nucleotide binding,tRNA 3'-terminal CCA addition,RNA binding,tRNA adenylyltransferase activity,ATP binding,intracellular,mitochondrion,centrosome,RNA processing,tRNA processing,tRNA nucleotidyltransferase activity,transferase activity,nucleotidyltransferase activity,tRNA 3'-end processing,CTP:tRNA cytidylyltransferase activity,CTP:3'-cytidine-tRNA cytidylyltransferase activity,ATP:3'…	Agilent mouse V1
mmu_1461_PI428994341	7.52184	4.92949	7.37968	7.14663	6.03277	11.4227	2.9359	2.38802	3.20963	2.84896	2.50028	3.23025	A	A	A	A	A	A				ncRNA	chr13	95645529	95645588	-		uc.155+	ncRNA			UCR
A_55_P2165078	4.78113	4.52435	4.40508	5.31162	4.28826	4.25994	2.21337	2.22794	2.28204	2.31258	2.16183	2.15847	A	A	A	A	A	A	Vmn2r24	243628	Mus musculus vomeronasal 2, receptor 24 (Vmn2r24), mRNA [NM_001104639]	mRNA	chr6	123766240	123766296	+	ENSMUST00000075095	NM_001104639		GO:0003674,GO:0004871,GO:0004930,GO:0005575,GO:0005886,GO:0007165,GO:0007186,GO:0008150,GO:0016020,GO:0016021	molecular_function,signal transducer activity,G-protein coupled receptor activity,cellular_component,plasma membrane,signal transduction,G-protein coupled receptor signaling pathway,biological_process,membrane,integral to membrane	Agilent mouse V1
A_55_P2097264	42.9957	27.8436	12.9234	25.0115	35.8463	30.8932	5.61979	4.83355	4.0084	4.59679	4.95493	4.71264	P	P	A	A	P	P	Pth2	114640	Mus musculus parathyroid hormone 2 (Pth2), mRNA [NM_053256]	mRNA	chr7	52437108	52437168	+	ENSMUST00000042754	NM_053256		GO:0005102,GO:0005576,GO:0006171,GO:0007218	receptor binding,extracellular region,cAMP biosynthetic process,neuropeptide signaling pathway	Agilent mouse V1
mmu_20188_PI428960544	73.3549	82.7408	59.4008	76.6048	80.4581	95.9885	6.3742	6.43234	6.13741	6.20342	6.12208	6.3725	P	P	P	P	P	P				ncRNA	chr2	154651191	154654188	+		FR196457	ncRNA			fRNAdb	http://www.ncrna.org/frnadb/detail.html?i_name=FR196457	D230034O11 FANTOM3,FT327523 RNAdb v2.0
mmu_22072_PI428960544	37.0391	85.2937	42.1624	67.3464	69.9941	57.8454	5.40857	6.47717	5.65662	6.01239	5.92106	5.63085	P	P	P	P	P	P				ncRNA	chr15	3334308	3533492	-		FR292970	ncRNA			fRNAdb	http://www.ncrna.org/frnadb/detail.html?i_name=FR292970	G370148O21 FANTOM3,FT333979 RNAdb v2.0
mmu_23609_PI428960544	76.8545	55.5626	70.3727	77.6179	119.667	113.201	6.43874	5.83726	6.37483	6.22411	6.70273	6.60555	P	P	P	P	P	P				ncRNA	chr4	141538906	141542712	+		FR103231	ncRNA			fRNAdb	http://www.ncrna.org/frnadb/detail.html?i_name=FR103231	9530025B04 FANTOM3,FT313824 RNAdb v2.0
A_55_P2317929	4.79719	4.56013	4.45089	5.35808	4.29692	6.68681	2.22201	2.24713	2.31711	2.33914	2.16401	2.53066	A	A	A	A	A	A			predicted gene 11149 [Source:MGI Symbol;Acc:MGI:3642683] [ENSMUST00000068730]	mRNA	chr9	49370988	49371048	+	ENSMUST00000068730	ENSMUST00000068730				Agilent mouse V1
A_30_P01029147	91.1475	108.433	73.9071	118.365	125.804	123.156	6.68137	6.83338	6.44721	6.82953	6.77291	6.72965	P	P	P	P	P	P			lincRNA:chr5:108540155-108540662 forward strand	ncRNA	chr5	108540536	108540592	+		chr5:108540155-108540662_F				Agilent mouse V1
A_30_P01028324	4.73116	4.49302	4.33561	5.18065	4.1955	4.15127	2.18769	2.21173	2.22916	2.2341	2.13786	2.13605	A	A	A	A	A	A			lincRNA:chr16:44717531-44724206 forward strand	ncRNA	chr16	44724052	44724112	+		chr16:44717531-44724206_F				Agilent mouse V1
mmu_12401_PI428960544	4.53524	4.2828	4.17666	4.98389	4.06767	3.98188	2.11635	2.11771	2.13294	2.1356	2.10059	2.08818	A	A	A	A	A	A				ncRNA	chr8	23918158	23919016	-		FR064843	ncRNA			fRNAdb	http://www.ncrna.org/frnadb/detail.html?i_name=FR064843	A430080L19 FANTOM3,FT317404 RNAdb v2.0
A_55_P2175190	274.12	308.31	221.578	255.154	294.831	291.027	8.21608	8.35331	8.0016	7.94298	8.0375	7.99235	P	P	P	P	P	P	Cep250	16328	Mus musculus centrosomal protein 250 (Cep250), transcript variant 3, mRNA [NM_001129999]	mRNA	chr2	155824368	155824432	+	ENSMUST00000039994	NM_001129999		GO:0000278,GO:0005737,GO:0005813,GO:0005814,GO:0005856,GO:0005929,GO:0007049,GO:0008022,GO:0008104,GO:0010457,GO:0019901,GO:0030997,GO:0031616,GO:0042995,GO:0043234	mitotic cell cycle,cytoplasm,centrosome,centriole,cytoskeleton,cilium,cell cycle,protein C-terminus binding,protein localization,centriole-centriole cohesion,protein kinase binding,regulation of centriole-centriole cohesion,spindle pole centrosome,cell projection,protein complex	Agilent mouse V1
A_52_P504159	4.81855	4.58945	4.48537	5.39577	4.31241	4.30861	2.23246	2.2613	2.34206	2.35637	2.16794	2.16756	A	A	A	A	A	A				mRNA	chrX	89108032	89107968	-		NAP113285-1				Agilent mouse V1
mmu_16924_PI428960544	4.69988	13.8401	4.15894	8.41357	7.10656	6.71939	2.17405	3.82414	2.12535	3.10671	2.72243	2.5372	A	A	A	A	A	A				ncRNA	chr17	63498374	63501628	-		FR303959	ncRNA			fRNAdb	http://www.ncrna.org/frnadb/detail.html?i_name=FR303959	D930041K23 FANTOM3,FT329897 RNAdb v2.0
mmu_14244_PI428960544	4.50703	4.2606	4.1718	4.93507	4.02795	4.00371	2.10778	2.109	2.13093	2.11825	2.08874	2.09511	A	A	A	A	A	A				ncRNA	chr7	131330240	131330640	+		FR246666	ncRNA			fRNAdb	http://www.ncrna.org/frnadb/detail.html?i_name=FR246666	4930551E15 FANTOM3,FT37006 RNAdb v2.0
mmu_5491_PI428960544	4.83073	4.56182	4.41069	5.23794	4.21733	4.21524	2.23797	2.24803	2.28666	2.26863	2.14315	2.15021	A	A	A	A	A	A				ncRNA	chr3	92052035	92052514	-		FR172158	ncRNA			fRNAdb	http://www.ncrna.org/frnadb/detail.html?i_name=FR172158	A230023O07 FANTOM3,FT315994 RNAdb v2.0
mmu_5880_PI428960544	19.3394	34.4904	20.5467	30.8286	20.692	31.3549	4.43271	5.13804	4.64488	4.89751	4.17565	4.7326	A	P	P	P	P	P				ncRNA	chr13	104560671	104561642	-		FR199983	ncRNA			fRNAdb	http://www.ncrna.org/frnadb/detail.html?i_name=FR199983	A130092J02 FANTOM3,FT315819 RNAdb v2.0
A_30_P01021258	6.41963	7.33953	6.71967	10.059	7.72422	4.18708	2.68791	2.93489	3.06862	3.36337	2.83287	2.14428	A	A	A	A	A	A			lincRNA:chr6:47969966-47970583 reverse strand	ncRNA	chr6	47970024	47969968	-		chr6:47969966-47970583_R				Agilent mouse V1
A_55_P2104332	1915.77	1908.14	1685.37	2088.08	1904.2	2027.19	10.9911	11.032	10.9022	10.9949	10.7103	10.7997	P	P	P	P	P	P	Pxdn	69675	Mus musculus peroxidasin homolog (Drosophila) (Pxdn), mRNA [NM_181395]	mRNA	chr12	30700636	30700694	+	ENSMUST00000122328	NM_181395		GO:0004601,GO:0005201,GO:0005576,GO:0005578,GO:0005615,GO:0005783,GO:0006979,GO:0016491,GO:0020037,GO:0030198,GO:0031012,GO:0042744,GO:0046872,GO:0055114	peroxidase activity,extracellular matrix structural constituent,extracellular region,proteinaceous extracellular matrix,extracellular space,endoplasmic reticulum,response to oxidative stress,oxidoreductase activity,heme binding,extracellular matrix organization,extracellular matrix,hydrogen peroxide catabolic process,metal ion binding,oxidation-reduction process	Agilent mouse V1
A_55_P1961270	13.1138	5.85612	4.89274	10.927	4.3483	8.53247	3.81351	2.61062	2.553	3.47316	2.17708	2.83318	A	A	A	A	A	A	Cd72	12517	Mus musculus CD72 antigen (Cd72), transcript variant 1, mRNA [NM_001110320]	mRNA	chr4	43460656	43460596	-	ENSMUST00000107926	NM_001110320		GO:0005887,GO:0016020,GO:0016021,GO:0030246	integral to plasma membrane,membrane,integral to membrane,carbohydrate binding	Agilent mouse V1
mmu_5436_PI428960544	4.81288	5.0581	4.50916	5.45627	4.30206	4.27944	2.22985	2.41856	2.35986	2.38868	2.16535	2.16196	A	A	A	A	A	A				ncRNA	chr9	3000324	3000382	-		FR139511	ncRNA			fRNAdb		gb|AK156448$1058$3|riken|F830022E10$1058$3
mmu_4437_PI428960544	4.51535	4.33178	4.2194	5.06663	4.01834	4.03101	2.11054	2.13725	2.15396	2.17138	2.0856	2.1037	A	A	A	A	A	A				ncRNA	chr5	118218336	118220482	+		FR162848	ncRNA			fRNAdb	http://www.ncrna.org/frnadb/detail.html?i_name=FR162848	D130083A20 FANTOM3,FT327127 RNAdb v2.0
mmu_34850_PI428960544	25.8614	10.6509	12.4584	13.9425	22.4336	41.712	4.87488	3.44736	3.95557	3.79931	4.28801	5.15208	P	P	P	P	P	P				ncRNA	chr7	35025047	35025106	+		XR_107888.1	ncRNA			RefSeq_noncoding RNA		gb|AK087850$3997$121|gb|XR_107888$3996$129|riken|E330029N23$3997$121|nap|NAP119501-1$3997$121
mmu_9293_PI428990136	4.69161	4.93701	4.3745	5.17089	5.75057	4.15642	2.17053	2.38986	2.25815	2.22897	2.44112	2.13725	A	A	A	A	A	A				ncRNA	chr7	46512832	46512891	-		NR_073038.1	ncRNA			RefSeq_noncoding RNA		ref|NR_073038$2068$838|ens|ENSMUST00000179666$2068$838|gb|BC150918$1933$94|gb|AK030037$2072$839
A_55_P2040357	9.5863	10.8649	5.59938	15.2103	18.0142	15.1697	3.30746	3.47492	2.77083	3.91449	3.97875	3.66382	A	A	A	A	A	A	Bola1	69168	Mus musculus bolA-like 1 (E. coli) (Bola1), mRNA [NM_026975]	mRNA	chr3	96000576	96000512	-	ENSMUST00000107099	NM_026975		GO:0003674,GO:0005576,GO:0005739,GO:0008150	molecular_function,extracellular region,mitochondrion,biological_process	Agilent mouse V1
A_55_P2077866	797.046	818.19	720.8	923.616	800.274	950.372	9.73041	9.78125	9.68839	9.81536	9.47968	9.69981	P	P	P	P	P	P	Nktr	18087	Mus musculus natural killer tumor recognition sequence (Nktr), mRNA [NM_010918]	mRNA	chr9	121657240	121657296	+	ENSMUST00000035112	NM_010918		GO:0003755,GO:0006457,GO:0016853,GO:0042277	peptidyl-prolyl cis-trans isomerase activity,protein folding,isomerase activity,peptide binding	Agilent mouse V1
mmu_30328_PI428960544	17.3195	15.4193	12.8606	11.3951	19.5927	20.6756	4.24954	3.97891	4.00154	3.52777	4.09784	4.12312	A	P	P	A	P	P				ncRNA	chr7	30821377	30836384	-		n290855	mRNAlike lncRNA			NONCODEv3.0	http://www.noncode.org/search.php?keyword=n290855&sbt=Search
A_30_P01031780	16.6931	20.1418	13.9276	18.137	27.5532	33.9548	4.19073	4.36507	4.11369	4.1533	4.57091	4.85021	P	P	P	A	P	P			lincRNA:chr2:174092104-174106704 reverse strand	ncRNA	chr2	174093664	174093600	-		chr2:174092104-174106704_R				Agilent mouse V1
A_55_P2062480	899.047	1025.19	886.396	1384.32	1797.13	1927.78	9.88963	10.1089	9.98612	10.3978	10.6282	10.7168	P	P	P	P	P	P				mRNA	chr3	101037792	101037856	+						Agilent mouse V1
A_51_P333099	1244.1	1322.12	1171.38	1297.21	1527.56	1634.05	10.3753	10.4964	10.3814	10.3023	10.4081	10.4826	P	P	P	P	P	P	Mrps15	66407	Mus musculus mitochondrial ribosomal protein S15 (Mrps15), nuclear gene encoding mitochondrial protein, mRNA [NM_025544]	mRNA	chr4	125728624	125730776	+	ENSMUST00000030675	NM_025544		GO:0003674,GO:0003735,GO:0005622,GO:0005739,GO:0005763,GO:0005840,GO:0006412,GO:0008150,GO:0030529,GO:0031965	molecular_function,structural constituent of ribosome,intracellular,mitochondrion,mitochondrial small ribosomal subunit,ribosome,translation,biological_process,ribonucleoprotein complex,nuclear membrane	Agilent mouse V1
mmu_12404_PI428960544	7.9339	13.4566	6.55362	6.39133	7.39437	8.00527	3.02109	3.78414	3.02818	2.67134	2.77544	2.75255	A	A	A	A	A	A				ncRNA	chr15	99288365	99290539	+		FR193002	ncRNA			fRNAdb	http://www.ncrna.org/frnadb/detail.html?i_name=FR193002	G130205O06 FANTOM3,FT333901 RNAdb v2.0
A_51_P158552	44.9376	62.0393	48.5704	67.6939	50.6054	59.0319	5.68239	6.0016	5.85814	6.01876	5.45219	5.6596	P	P	P	P	P	P	Zscan12	22758	Mus musculus zinc finger and SCAN domain containing 12 (Zscan12), mRNA [NM_016684]	mRNA	chr13	21461636	21461692	+	ENSMUST00000099720	NM_016684		GO:0003676,GO:0003677,GO:0003700,GO:0005622,GO:0005634,GO:0006351,GO:0006355,GO:0008150,GO:0008270,GO:0016032,GO:0046872	nucleic acid binding,DNA binding,sequence-specific DNA binding transcription factor activity,intracellular,nucleus,transcription, DNA-dependent,regulation of transcription, DNA-dependent,biological_process,zinc ion binding,viral reproduction,metal ion binding	Agilent mouse V1
A_30_P01029173	31.99	55.4953	36.8488	51.4231	51.4671	55.437	5.19671	5.83496	5.46806	5.63073	5.47737	5.56463	P	P	P	P	P	P			lincRNA:chr2:128142035-128142481 reverse strand	ncRNA	chr2	128142192	128142128	-		chr2:128142035-128142481_R				Agilent mouse V1
A_51_P180176	4.9709	9.82239	4.60751	5.52733	16.0698	27.9984	2.29882	3.33292	2.4256	2.42529	3.81876	4.56964	A	A	A	A	A	P	Gm16223	433882	PREDICTED: Mus musculus predicted gene 16223 (Gm16223), mRNA [XM_003945391]	mRNA	chr5	42607452	42607512	+		XM_003945391		GO:0003674,GO:0005575,GO:0008150	molecular_function,cellular_component,biological_process	Agilent mouse V1
mmu_21479_PI428960544	6.93985	8.67143	6.9903	10.0832	14.1769	10.841	2.80806	3.16254	3.12988	3.36658	3.64158	3.14887	A	A	A	A	P	P				ncRNA	chr1	191703813	191708533	+		FR246204	ncRNA			fRNAdb	http://www.ncrna.org/frnadb/detail.html?i_name=FR246204	4930402C15 FANTOM3,FT36153 RNAdb v2.0
A_30_P01024000	3398.1	2164.24	3050.91	2710.18	5848.32	5188.64	11.8001	11.2267	11.7672	11.3777	12.3233	12.1634	P	P	P	P	P	P			lincRNA:chr5:125078875-125098525 reverse strand	ncRNA	chr5	125096592	125096536	-		chr5:125078875-125098525_R				Agilent mouse V1
mmu_20590_PI428960544	74.5906	56.678	40.1382	60.2422	65.6084	80.7043	6.39777	5.86819	5.58706	5.8496	5.83043	6.12033	P	P	P	P	P	P				ncRNA	chr6	35035565	35039561	-		FR180935	ncRNA			fRNAdb	http://www.ncrna.org/frnadb/detail.html?i_name=FR180935	E030029P08 FANTOM3,FT330329 RNAdb v2.0
mmu_22868_PI428960544	4.54978	4.29295	4.21397	5.00801	4.09381	4.00538	2.12105	2.12175	2.15111	2.1459	2.10846	2.09565	A	A	A	A	A	A				ncRNA	chr4	25536480	25539561	-		FR286503	ncRNA			fRNAdb	http://www.ncrna.org/frnadb/detail.html?i_name=FR286503	9130208C09 FANTOM3,FT312214 RNAdb v2.0
mmu_20611_PI428960544	469.398	848.165	362.313	735.462	723.061	687.53	8.97342	9.83463	8.69951	9.47539	9.33416	9.23951	P	P	P	P	P	P				ncRNA	chr16	30384388	30386615	-		FR185348	ncRNA			fRNAdb	http://www.ncrna.org/frnadb/detail.html?i_name=FR185348	A130034M23 FANTOM3,FT315244 RNAdb v2.0
A_30_P01029839	771.473	665.116	587.454	927.966	935.606	931.73	9.68374	9.48486	9.39648	9.82247	9.71021	9.67116	P	P	P	P	P	P			lincRNA:chr3:36280098-36347798 forward strand	ncRNA	chr3	36347444	36347504	+		chr3:36280098-36347798_F				Agilent mouse V1
mmu_22618_PI428960544	20.9251	15.4535	16.784	19.0051	33.9075	23.7459	4.55743	3.98226	4.36957	4.2168	4.87108	4.32393	P	A	P	P	P	P				ncRNA	chr10	6286693	6289679	-		FR022672	ncRNA			fRNAdb	http://www.ncrna.org/frnadb/detail.html?i_name=FR022672	A430019E01 FANTOM3,FT317044 RNAdb v2.0
mmu_14524_PI428960544	4.56135	4.91767	4.21666	5.04705	4.08946	4.40881	2.12475	2.38489	2.15262	2.16242	2.10715	2.184	A	A	A	A	A	A				ncRNA	chr19	25460071	25462562	-		FR376435	ncRNA			fRNAdb	http://www.ncrna.org/frnadb/detail.html?i_name=FR376435	C230025N18 FANTOM3,FT324520 RNAdb v2.0
A_30_P01018884	11.1935	6.76348	11.179	14.3479	7.67494	18.5893	3.56198	2.81706	3.79902	3.83759	2.82479	3.96331	P	A	A	A	A	A			lincRNA:chr7:137669440-137672712 forward strand	ncRNA	chr7	137672384	137672448	+		chr7:137669440-137672712_F				Agilent mouse V1
mmu_14838_PI428960544	11.3772	9.03213	9.23685	8.51464	8.12898	18.0021	3.58754	3.21593	3.5349	3.12585	2.8957	3.91477	A	A	A	A	A	A				ncRNA	chr2	157753013	157753764	-		FR214771	ncRNA			fRNAdb	http://www.ncrna.org/frnadb/detail.html?i_name=FR214771	7530406G04 FANTOM3,FT311628 RNAdb v2.0
A_51_P210877	1361.39	1427.31	1367.45	1490.38	1441.01	1579.58	10.4947	10.607	10.6056	10.5081	10.3305	10.4344	P	P	P	P	P	P	Pcnp	76302	Mus musculus PEST proteolytic signal containing nuclear protein (Pcnp), mRNA [NM_001024622]	mRNA	chr16	56015940	56015880	-	ENSMUST00000114444	NM_001024622		GO:0005634,GO:0007049,GO:0016567,GO:0043161	nucleus,cell cycle,protein ubiquitination,proteasomal ubiquitin-dependent protein catabolic process	Agilent mouse V1
mmu_9562_PI428990136	5.15941	4.78285	4.96214	5.84067	4.84507	9.68527	2.36357	2.34641	2.57672	2.53466	2.2839	2.99405	A	A	A	A	A	A				ncRNA	chr12	40955697	40955756	+		NR_045157.1	ncRNA			RefSeq_noncoding RNA		ref|NR_045157$327$14|ens|ENSMUST00000171356$416$0|ens|ENSMUST00000170019$327$15|tc|TC1690702$417$20
A_55_P2279498	5.07203	4.73421	4.65803	5.55707	4.59661	4.46034	2.33593	2.32753	2.45397	2.43985	2.23928	2.1911	A	A	A	A	A	A	4933438K21Rik	71270	Mus musculus RIKEN cDNA 4933438K21 gene (4933438K21Rik), non-coding RNA [NR_045446]	mRNA	chr4	145892176	145892128	-	ENSMUST00000175787	NR_045446				Agilent mouse V1
mmu_18133_PI428960544	4.56155	4.30662	4.18936	5.00554	6.91475	5.91208	2.12484	2.12708	2.13904	2.14465	2.68507	2.39676	A	A	A	A	A	A				ncRNA	chr3	153994960	153995764	+		FR093438	ncRNA			fRNAdb	http://www.ncrna.org/frnadb/detail.html?i_name=FR093438	D230044H11 FANTOM3,FT327720 RNAdb v2.0
mmu_16349_PI428960544	9.52115	13.6939	5.75495	10.835	8.37073	6.92525	3.2973	3.80868	2.81521	3.46349	2.93137	2.57483	A	A	A	A	A	A				ncRNA	chr11	34435637	34437002	-		FR168483	ncRNA			fRNAdb	http://www.ncrna.org/frnadb/detail.html?i_name=FR168483	4933402E15 FANTOM3,FT37583 RNAdb v2.0
A_30_P01027621	5.29791	4.38026	4.25685	5.12335	4.18321	4.02805	2.40247	2.15805	2.17461	2.20037	2.13475	2.10283	A	A	A	A	A	A			lincRNA:chr17:24157887-24158104 reverse strand	ncRNA	chr17	24157964	24157904	-		chr17:24157887-24158104_R				Agilent mouse V1
mmu_25635_PI428960544	13.9553	41.0136	21.6989	45.724	57.1225	40.1229	3.90759	5.38706	4.72005	5.45555	5.62377	5.09648	A	P	P	P	P	P				ncRNA	chr13	99515488	99520256	-		FR301848	ncRNA			fRNAdb	http://www.ncrna.org/frnadb/detail.html?i_name=FR301848	G130201H04 FANTOM3,FT333892 RNAdb v2.0
A_52_P270035	338.016	359.02	281.742	410.391	437.054	421.739	8.51758	8.58526	8.34049	8.63176	8.60584	8.52132	P	P	P	P	P	P	Tspyl2	52808	Mus musculus TSPY-like 2 (Tspyl2), mRNA [NM_029836]	mRNA	chrX	148771600	148771536	-	ENSMUST00000044509	NM_029836		GO:0005634,GO:0005730,GO:0005737,GO:0005813,GO:0005886,GO:0006334,GO:0006351,GO:0006355,GO:0007049,GO:0008156,GO:0016568,GO:0030308,GO:0045859	nucleus,nucleolus,cytoplasm,centrosome,plasma membrane,nucleosome assembly,transcription, DNA-dependent,regulation of transcription, DNA-dependent,cell cycle,negative regulation of DNA replication,chromatin modification,negative regulation of cell growth,regulation of protein kinase activity	Agilent mouse V1
A_30_P01019775	7.9942	9.99977	12.0378	13.1274	8.51731	9.33369	3.0321	3.35853	3.9062	3.7171	2.9526	2.9476	A	A	A	A	A	A			lincRNA:chr5:106351376-106352151 forward strand	ncRNA	chr5	106352096	106352152	+		chr5:106351376-106352151_F				Agilent mouse V1
A_51_P403334	171.285	249.966	149.556	190.386	218.581	215.511	7.55043	8.04927	7.4407	7.51652	7.60206	7.55109	P	P	P	P	P	P	Cuedc2	67116	Mus musculus CUE domain containing 2 (Cuedc2), transcript variant 2, mRNA [NM_024192]	mRNA	chr19	46405104	46405048	-	ENSMUST00000167861	NM_024192		GO:0003674,GO:0005634,GO:0005737,GO:0008150	molecular_function,nucleus,cytoplasm,biological_process	Agilent mouse V1
mmu_1691_PI428994341	5.04332	4.70636	4.6209	5.42528	4.59599	4.36474	2.32518	2.31707	2.43351	2.37083	2.23889	2.17675	A	A	A	A	A	A				ncRNA	chr11	33200889	33200948	-		uc.180+	ncRNA			UCR
A_30_P01022736	138.663	135.797	127.997	149.374	181.684	182.881	7.25524	7.15326	7.21869	7.15952	7.333	7.31892	P	P	P	P	P	P			lincRNA:chr17:14320464-14320975 forward strand	ncRNA	chr17	14320916	14320975	+		chr17:14320464-14320975_F				Agilent mouse V1
A_30_P01023241	598.593	459.177	456.9	600.008	640.694	573.137	9.3285	8.93654	9.02827	9.18699	9.16161	8.97187	P	P	P	P	P	P			lincRNA:chr19:4996544-4997119 reverse strand	ncRNA	chr19	4996829	4996770	-		chr19:4996544-4997119_R				Agilent mouse V1
mmu_1475_PI428960544	1871	1265.85	1504.08	1514.21	2375.01	2547.76	10.9632	10.4338	10.746	10.5369	11.0285	11.1194	P	P	P	P	P	P				ncRNA	chr8	26659133	26666555	-		ENSMUST00000126122	processed_transcript			Ensembl_transcript	http://asia.ensembl.org/Multi/Search/Results?q=ENSMUST00000126122;site=ensembl	ENSMUSG00000086134
mmu_26156_PI428960544	18.3881	32.9573	16.3269	9.75482	10.1051	23.4446	4.35107	5.07086	4.33132	3.3217	3.17746	4.30418	P	P	P	A	P	P				ncRNA	chr17	74794977	74795527	+		FR142170	ncRNA			fRNAdb	http://www.ncrna.org/frnadb/detail.html?i_name=FR142170	9530029F08 FANTOM3,FT313854 RNAdb v2.0
mmu_8411_PI428960544	15.3274	9.56743	7.08238	13.0734	15.8143	21.9385	4.05356	3.29445	3.14875	3.71206	3.79727	4.20841	A	A	A	A	A	P				ncRNA	chr13	17800436	17801698	-		FR277164	ncRNA			fRNAdb	http://www.ncrna.org/frnadb/detail.html?i_name=FR277164	A130093P22 FANTOM3,FT315826 RNAdb v2.0
mmu_12619_PI428960544	38.4637	43.2968	37.4133	66.7951	42.0768	54.5667	5.46347	5.46641	5.48893	6.00277	5.18295	5.54379	P	P	P	P	P	P				ncRNA	chr14	68369984	68371395	-		FR243558	ncRNA			fRNAdb	http://www.ncrna.org/frnadb/detail.html?i_name=FR243558	1110060D06 FANTOM3,FT31815 RNAdb v2.0
A_52_P246703	5.1821	4.76881	12.5669	5.56157	4.71405	4.49415	2.37053	2.34109	3.96917	2.44166	2.26207	2.19564	A	A	A	A	A	A	Ak7	78801	Mus musculus adenylate kinase 7 (Ak7), mRNA [NM_030187]	mRNA	chr12	107004928	107006760	+	ENSMUST00000040876	NM_030187		GO:0000166,GO:0002437,GO:0003351,GO:0004017,GO:0004127,GO:0005524,GO:0005575,GO:0005737,GO:0006139,GO:0007283,GO:0007420,GO:0016301,GO:0016310,GO:0016740,GO:0019205,GO:0030030,GO:0035083,GO:0046939	nucleotide binding,inflammatory response to antigenic stimulus,epithelial cilium movement,adenylate kinase activity,cytidylate kinase activity,ATP binding,cellular_component,cytoplasm,nucleobase-containing compound metabolic process,spermatogenesis,brain development,kinase activity,phosphorylation,transferase activity,nucleobase-containing compound kinase activity,cell projection organization,cil…	Agilent mouse V1
A_55_P2088535	1499.61	1919.42	1385.45	1500.75	2290.79	1896.07	10.6431	11.0392	10.6285	10.52	10.9721	10.6926	P	P	P	P	P	P	Snrpd2	107686	Mus musculus small nuclear ribonucleoprotein D2 (Snrpd2), mRNA [NM_026943]	mRNA	chr10	127449208	127449272	+		NM_026943		GO:0003676,GO:0005634,GO:0005681,GO:0005689,GO:0006397,GO:0008380,GO:0030529,GO:0071013	nucleic acid binding,nucleus,spliceosomal complex,U12-type spliceosomal complex,mRNA processing,RNA splicing,ribonucleoprotein complex,catalytic step 2 spliceosome	Agilent mouse V1
A_55_P2109003	2589.31	1206.33	1583.46	1834.27	2856.4	2494.85	11.3961	10.3561	10.8118	10.8107	11.2969	11.0912	P	P	P	P	P	P	Gm4117	100042944	Mus musculus adult male aorta and vein cDNA, RIKEN full-length enriched library, clone:A530052F04 product:unclassifiable, full insert sequence. [AK040967]	mRNA	chr13	89930144	89930200	+		AK040967		GO:0003674,GO:0005575,GO:0008150	molecular_function,cellular_component,biological_process	Agilent mouse V1
A_55_P2103884	791.676	789.153	663.5	862.403	887.198	1018.3	9.72077	9.72948	9.57225	9.70931	9.6258	9.80224	P	P	P	P	P	P	Gm3258	100041296	Mus musculus predicted gene 3258 (Gm3258), mRNA [NM_011509]	mRNA	chr10	31133676	31133618	-	ENSMUST00000093955	NM_011509		GO:0003674,GO:0005575,GO:0005634,GO:0006351,GO:0006355,GO:0008150,GO:0008270,GO:0032786,GO:0046872	molecular_function,cellular_component,nucleus,transcription, DNA-dependent,regulation of transcription, DNA-dependent,biological_process,zinc ion binding,positive regulation of transcription elongation, DNA-dependent,metal ion binding	Agilent mouse V1
mmu_26071_PI428960544	4.97249	6.68611	7.54988	10.1627	4.36481	8.39173	2.29933	2.79923	3.2428	3.37617	2.1816	2.81116	A	A	A	A	A	A				ncRNA	chr6	85862610	85865941	-		FR110744	ncRNA			fRNAdb	http://www.ncrna.org/frnadb/detail.html?i_name=FR110744	D130063E04 FANTOM3,FT326955 RNAdb v2.0
mmu_33882_PI428960544	5.37294	4.94883	4.78057	5.52498	4.76024	4.45991	2.42295	2.39326	2.51237	2.424	2.27068	2.19105	A	A	A	A	A	A				ncRNA	chr7	137914212	137914271	-		XR_105169.1	ncRNA			RefSeq_noncoding RNA		ens|ENSMUST00000057134$1895$60|gb|AB036742$1895$60|gb|XR_105169$1895$60|tc|TC1592410$1895$60
mmu_23835_PI428960544	6.73712	7.8905	4.27751	6.78909	8.28785	9.25552	2.76187	3.03075	2.18739	2.7686	2.91815	2.93672	A	A	A	A	A	P				ncRNA	chr13	101391934	101394549	-		FR261377	ncRNA			fRNAdb	http://www.ncrna.org/frnadb/detail.html?i_name=FR261377	9430035O09 FANTOM3,FT313251 RNAdb v2.0
A_55_P2146683	5.25209	4.79606	4.73093	5.56147	4.76093	11.6669	2.39066	2.35133	2.48901	2.44159	2.27082	3.26244	A	A	A	A	A	A	Gm4657	100043800	PREDICTED: Mus musculus predicted gene 4657 (Gm4657), misc_RNA [XR_168464]	mRNA	chr9	113083664	113083608	-		XR_168464				Agilent mouse V1
A_30_P01017533	51.1009	45.0862	36.2393	52.7334	38.4438	57.8906	5.8618	5.53083	5.44475	5.66725	5.05471	5.63232	P	P	P	P	P	P			lincRNA:chr9:20313342-20323517 reverse strand	ncRNA	chr9	20323420	20323360	-		chr9:20313342-20323517_R				Agilent mouse V1
A_30_P01027931	58.046	76.5353	48.2717	70.0105	88.7858	79.3838	6.04057	6.31338	5.84849	6.06732	6.26652	6.09788	P	P	P	P	P	P			lincRNA:chr18:65738804-65739801 forward strand	ncRNA	chr18	65739648	65739704	+		chr18:65738804-65739801_F				Agilent mouse V1
mmu_4148_PI428960544	8.50295	8.91582	6.49789	11.5925	8.70519	7.25718	3.12887	3.1986	3.01301	3.54953	2.97971	2.6333	A	A	A	P	A	A				ncRNA	chr5	105917270	105919082	+		FR349696	ncRNA			fRNAdb	http://www.ncrna.org/frnadb/detail.html?i_name=FR349696	2210408K08 FANTOM3,FT33371 RNAdb v2.0
mmu_16167_PI428960544	46.3347	101.225	68.5149	89.974	80.8104	85.1938	5.72119	6.73323	6.33997	6.43015	6.12919	6.1966	P	P	P	P	P	P				ncRNA	chr9	59267469	59269464	-		FR168767	ncRNA			fRNAdb	http://www.ncrna.org/frnadb/detail.html?i_name=FR168767	A630073E18 FANTOM3,FT318937 RNAdb v2.0
A_30_P01018359	6.38742	6.63976	5.27323	5.2817	8.97107	7.63721	2.68021	2.78926	2.67605	2.29524	3.018	2.69554	A	A	A	A	A	A			lincRNA:chr5:142844084-142844445 reverse strand	ncRNA	chr5	142844144	142844080	-		chr5:142844084-142844445_R				Agilent mouse V1
mmu_29663_PI428960544	34.9297	45.02	28.3011	38.8927	39.4096	39.071	5.32483	5.52802	5.09129	5.22858	5.08949	5.05761	P	P	P	P	P	P				ncRNA	chr14	118635453	118637981	+		n282564	mRNAlike lncRNA			NONCODEv3.0	http://www.noncode.org/search.php?keyword=n282564&sbt=Search	NONMMUT022402
mmu_5330_PI428960544	9.95883	15.4554	10.1487	11.2932	8.45595	11.6868	3.36764	3.98233	3.66062	3.51701	2.94405	3.26513	A	P	A	A	A	A				ncRNA	chr1	173250736	173253299	-		FR078447	ncRNA			fRNAdb	http://www.ncrna.org/frnadb/detail.html?i_name=FR078447	A530055C18 FANTOM3,FT318089 RNAdb v2.0
A_30_P01027649	5.39682	4.36648	4.24598	5.01846	5.16025	4.27467	2.42879	2.1516	2.16859	2.15046	2.3341	2.16114	A	A	A	A	A	A			lincRNA:chr2:27394711-27402186 forward strand	ncRNA	chr2	27395646	27395704	+		chr2:27394711-27402186_F				Agilent mouse V1
A_51_P145220	5.35969	4.84946	4.76569	5.56809	4.79159	11.0018	2.4193	2.36688	2.50546	2.44547	2.27575	3.16943	A	A	A	A	A	A	Nefm	18040	Mus musculus neurofilament, medium polypeptide (Nefm), mRNA [NM_008691]	mRNA	chr14	68738256	68738192	-	ENSMUST00000022638	NM_008691		GO:0000226,GO:0005198,GO:0005737,GO:0005856,GO:0005882,GO:0005883,GO:0008088,GO:0030424,GO:0031133,GO:0031594,GO:0043005,GO:0045104,GO:0045110,GO:0060052	microtubule cytoskeleton organization,structural molecule activity,cytoplasm,cytoskeleton,intermediate filament,neurofilament,axon cargo transport,axon,regulation of axon diameter,neuromuscular junction,neuron projection,intermediate filament cytoskeleton organization,intermediate filament bundle assembly,neurofilament cytoskeleton organization	Agilent mouse V1
mmu_24739_PI428960544	4.76263	6.3786	5.64271	5.98379	6.99343	8.83071	2.20319	2.73399	2.78359	2.57336	2.70137	2.87488	A	A	A	A	A	A				ncRNA	chr7	52763776	52766548	+		FR341638	ncRNA			fRNAdb	http://www.ncrna.org/frnadb/detail.html?i_name=FR341638	8030450K15 FANTOM3,FT311766 RNAdb v2.0
A_55_P2164040	85.1546	86.1592	79.6613	99.1566	86.1494	119.625	6.58373	6.49126	6.5554	6.56796	6.22242	6.68318	P	P	P	P	P	P	Tada2b	231151	Mus musculus transcriptional adaptor 2B (Tada2b), mRNA [NM_001170454]	mRNA	chr5	36818680	36818620	-	ENSMUST00000031097	NM_001170454		GO:0005515,GO:0005634,GO:0008150,GO:0030914,GO:0070461	protein binding,nucleus,biological_process,STAGA complex,SAGA-type complex	Agilent mouse V1
mmu_66_PI428960544	4.50785	4.17642	3.99985	4.83474	4.03951	3.9423	2.10804	2.07766	2.05931	2.08587	2.09229	2.07557	A	A	A	A	A	A				ncRNA	chr2	147157337	147157396	+		Nkx2.2AS	ncRNA			lncRNAdb		ref|NR_030769$4264$21|gb|AK045921$4265$21|riken|B230323J04$4265$21|nap|NAP124774-1$4265$21
A_55_P2023707	4.87213	4.40216	4.16602	5.14694	4.36615	4.17478	2.25556	2.16758	2.12836	2.21521	2.18187	2.14162	A	A	A	A	A	A	Camta1	100072	Mus musculus calmodulin binding transcription activator 1 (Camta1), transcript variant 1, mRNA [NM_001081557]	mRNA	chr4	150433984	150433920	-	ENSMUST00000097774	NM_001081557		GO:0003674,GO:0003677,GO:0005634,GO:0005737,GO:0006351,GO:0006355,GO:0008150	molecular_function,DNA binding,nucleus,cytoplasm,transcription, DNA-dependent,regulation of transcription, DNA-dependent,biological_process	Agilent mouse V1
mmu_5559_PI428960544	4.72727	33.2267	13.3908	4.96088	5.4842	5.9192	2.18583	5.0806	4.05863	2.12776	2.3909	2.39852	A	P	A	A	A	A				ncRNA	chr11	105583588	105584081	+		FR362374	ncRNA			fRNAdb	http://www.ncrna.org/frnadb/detail.html?i_name=FR362374	K530018N11 FANTOM3,FT334971 RNAdb v2.0
A_55_P1973904	126.295	99.0168	80.7828	107.966	85.9869	129.272	7.12501	6.69892	6.574	6.69536	6.21972	6.80402	P	P	P	P	P	P	AI606181	226118	Mus musculus expressed sequence AI606181, mRNA (cDNA clone IMAGE:40126158). [BC116839]	mRNA	chr19	41668936	41668996	+		BC116839		GO:0003674,GO:0005575,GO:0008150	molecular_function,cellular_component,biological_process	Agilent mouse V1
A_30_P01030336	7.85829	18.5459	7.14497	7.36174	15.461	16.5957	3.00485	4.24455	3.16144	2.89621	3.76614	3.79293	A	A	A	A	A	A			lincRNA:chr12:86420883-86421380 forward strand	ncRNA	chr12	86421248	86421312	+		chr12:86420883-86421380_F				Agilent mouse V1
mmu_2564_PI428960544	4.52754	4.23161	4.68299	4.93248	4.1059	4.01491	2.11433	2.09827	2.46704	2.1174	2.11198	2.0986	A	A	A	A	A	A				ncRNA	chr9	77149873	77150882	-		FR309257	ncRNA			fRNAdb	http://www.ncrna.org/frnadb/detail.html?i_name=FR309257	D330025K15 FANTOM3,FT327990 RNAdb v2.0
A_30_P01030480	4.73472	4.35747	4.20456	5.08547	6.86824	4.07658	2.18918	2.14775	2.14626	2.18046	2.67568	2.11726	A	A	A	A	A	A			lincRNA:chr18:5119300-5181600 reverse strand	ncRNA	chr18	5160652	5160593	-		chr18:5119300-5181600_R				Agilent mouse V1
A_30_P01032099	4.53495	4.20646	4.05531	4.90241	4.04482	3.90526	2.11625	2.08885	2.08111	2.10756	2.09389	2.06329	A	A	A	A	A	A			lincRNA:chr3:93582250-93592950 forward strand	ncRNA	chr3	93587696	93587760	+		chr3:93582250-93592950_F				Agilent mouse V1
A_30_P01025068	16432.8	12762.9	24565.8	15522.3	20280.8	13057.6	14.1355	13.7659	14.7577	13.8959	14.1212	13.4899	P	P	P	P	P	P			lincRNA:chr7:149761435-149764019 reverse strand	ncRNA	chr7	149761808	149761760	-		H19				Agilent mouse V1
A_30_P01021819	4.60623	6.50753	4.20773	5.00347	5.68363	4.05446	2.13988	2.76248	2.148	2.1437	2.42828	2.11059	A	A	A	A	A	A			lincRNA:chr2:127988295-128194920 forward strand	ncRNA	chr2	128127240	128127304	+		chr2:127988295-128194920_F				Agilent mouse V1
(-)3xSLv1	4.5034	4.27434	4.13281	4.93532	4.01836	3.97498	2.10666	2.11458	2.11383	2.11835	2.08562	2.08598	P	P	A	P	P	P
A_55_P2127030	4.78596	4.46093	4.307	5.22846	4.301	4.21519	2.21628	2.19403	2.20896	2.2631	2.16505	2.15018	A	A	A	A	A	A	Olfr820	258670	Mus musculus olfactory receptor 820 (Olfr820), mRNA [NM_146675]	mRNA	chr10	129455280	129455336	+	ENSMUST00000059244	NM_146675		GO:0004871,GO:0004930,GO:0004984,GO:0005886,GO:0007165,GO:0007186,GO:0007608,GO:0016020,GO:0016021,GO:0050896	signal transducer activity,G-protein coupled receptor activity,olfactory receptor activity,plasma membrane,signal transduction,G-protein coupled receptor signaling pathway,sensory perception of smell,membrane,integral to membrane,response to stimulus	Agilent mouse V1
mmu_8775_PI428960544	4.73071	4.48563	4.36266	5.3063	4.69849	4.18052	2.1875	2.20771	2.24878	2.30936	2.25916	2.14274	A	A	A	A	A	A				ncRNA	chr1	108694229	108695547	+		FR085349	ncRNA			fRNAdb	http://www.ncrna.org/frnadb/detail.html?i_name=FR085349	9130202G13 FANTOM3,FT312188 RNAdb v2.0
A_52_P5549	173.5	222.911	149.356	234.016	205.443	238.79	7.56701	7.88324	7.43937	7.814	7.51058	7.70568	P	P	P	P	P	P	Fam133b	68152	Mus musculus family with sequence similarity 133, member B (Fam133b), mRNA [NM_001042501]	mRNA	chr5	3559681	3561080	+	ENSMUST00000115527	NM_001042501		GO:0003674,GO:0005575,GO:0008150	molecular_function,cellular_component,biological_process	Agilent mouse V1
mmu_26026_PI428960544	259.731	182.411	183.611	251.265	276.37	246.092	8.13598	7.58966	7.73241	7.92096	7.9438	7.75413	P	P	P	P	P	P				ncRNA	chr1	128099199	128099258	-		FR078821	ncRNA			fRNAdb		gb|AK054008$1554$0|riken|E230011P09$1554$0
mmu_14311_PI428960544	4.58231	5.79358	5.55765	10.2248	4.16381	4.09047	2.13167	2.59475	2.75947	3.38489	2.1293	2.12082	A	A	A	A	A	A				ncRNA	chr13	93830143	93832388	-		FR021262	ncRNA			fRNAdb	http://www.ncrna.org/frnadb/detail.html?i_name=FR021262	A530047P21 FANTOM3,FT318043 RNAdb v2.0
A_30_P01032497	33.6411	34.3722	27.5065	38.4335	49.9836	48.3744	5.26904	5.13323	5.0516	5.21151	5.43467	5.36759	P	P	P	P	P	P			lincRNA:chr16:29942664-29948289 reverse strand	ncRNA	chr16	29946604	29946544	-		chr16:29942664-29948289_R				Agilent mouse V1
A_52_P10732	937.372	586.122	617.254	940.739	1010.09	1027.63	9.95864	9.29972	9.46658	9.84385	9.81906	9.81523	P	P	P	P	P	P	Map6	17760	Mus musculus microtubule-associated protein 6 (Map6), transcript variant 2, mRNA [NM_001048167]	mRNA	chr7	106468648	106468712	+	ENSMUST00000127492	NM_001048167		GO:0005516,GO:0005737,GO:0005794,GO:0005856,GO:0005874,GO:0007026,GO:0008017,GO:0048471	calmodulin binding,cytoplasm,Golgi apparatus,cytoskeleton,microtubule,negative regulation of microtubule depolymerization,microtubule binding,perinuclear region of cytoplasm	Agilent mouse V1
A_30_P01027018	218.885	191.521	158.601	228.055	227.971	278.037	7.89457	7.65769	7.52478	7.77898	7.66244	7.92475	P	P	P	P	P	P			lincRNA:chr5:125861675-125880125 forward strand	ncRNA	chr5	125868600	125868656	+		chr5:125861675-125880125_F				Agilent mouse V1
A_30_P01030231	244.686	365.495	265.043	321.695	265.745	282.622	8.04869	8.60928	8.25735	8.28164	7.88832	7.94848	P	P	P	P	P	P			lincRNA:chr8:20014569-20016673 reverse strand	ncRNA	chr8	20014840	20014782	-		chr8:20014569-20016673_R				Agilent mouse V1
A_51_P472393	4.77724	4.51187	4.38775	5.29543	4.28704	4.24986	2.21139	2.22121	2.26834	2.30322	2.16154	2.15679	A	A	A	A	A	A	4930426D05Rik	74644	Mus musculus RIKEN cDNA 4930426D05 gene (4930426D05Rik), mRNA [NM_001271580]	mRNA	chr18	21814204	21814264	+	ENSMUST00000139804	NM_001271580				Agilent mouse V1
A_55_P2348241	4.77808	4.51658	4.39501	5.30204	4.28717	4.25336	2.21191	2.22353	2.27369	2.3071	2.16157	2.1574	A	A	A	A	A	A	4933417O13Rik	71153	Mus musculus RIKEN cDNA 4933417O13 gene (4933417O13Rik), non-coding RNA [NR_045842]	mRNA	chr7	150508768	150508704	-		NR_045842				Agilent mouse V1
A_55_P2044439	211.527	200.338	179.054	205.691	238.784	277.809	7.84576	7.72132	7.69427	7.63408	7.72809	7.92359	P	P	P	P	P	P	Mfng	17305	Mus musculus MFNG O-fucosylpeptide 3-beta-N-acetylglucosaminyltransferase (Mfng), mRNA [NM_008595]	mRNA	chr15	78586488	78586432	-	ENSMUST00000018313	NM_008595		GO:0005515,GO:0005794,GO:0007275,GO:0007389,GO:0016020,GO:0016021,GO:0016740,GO:0016757,GO:0030173,GO:0032092,GO:0033829,GO:0045747,GO:0046872	protein binding,Golgi apparatus,multicellular organismal development,pattern specification process,membrane,integral to membrane,transferase activity,transferase activity, transferring glycosyl groups,integral to Golgi membrane,positive regulation of protein binding,O-fucosylpeptide 3-beta-N-acetylglucosaminyltransferase activity,positive regulation of Notch signaling pathway,metal ion binding	Agilent mouse V1
A_30_P01021956	106.64	44.3789	54.2405	76.3405	88.8955	85.5655	6.89292	5.50624	6.01432	6.19829	6.26796	6.20337	P	P	P	P	P	P			lincRNA:chr1:196843592-196865102 forward strand	ncRNA	chr1	196864496	196864560	+		chr1:196843592-196865102_F				Agilent mouse V1
A_52_P319066	217.983	183.358	168.434	202.082	159.291	219.856	7.88759	7.59562	7.61303	7.6046	7.13686	7.58255	P	P	P	P	P	P	Mex3b	108797	Mus musculus mex3 homolog B (C. elegans) (Mex3b), mRNA [NM_175366]	mRNA	chr7	90017984	90018048	+	ENSMUST00000082237	NM_175366		GO:0003723,GO:0005634,GO:0005737,GO:0008150,GO:0008270,GO:0046872	RNA binding,nucleus,cytoplasm,biological_process,zinc ion binding,metal ion binding	Agilent mouse V1
mmu_9222_PI428960544	8.4867	6.12755	4.25751	6.18778	7.30087	8.14545	3.12549	2.6765	2.17491	2.6246	2.7571	2.77412	A	A	A	A	A	A				ncRNA	chr13	90043978	90045317	-		FR013994	ncRNA			fRNAdb	http://www.ncrna.org/frnadb/detail.html?i_name=FR013994	A130053F13 FANTOM3,FT315419 RNAdb v2.0
A_55_P2017476	55.652	51.9151	42.0408	56.4486	60.2575	62.009	5.98063	5.74133	5.65235	5.75784	5.70495	5.7352	P	P	P	P	P	P	Nfyb	18045	Mus musculus nuclear transcription factor-Y beta (Nfyb), mRNA [NM_010914]	mRNA	chr10	82224640	82224576	-	ENSMUST00000127832	NM_010914		GO:0003677,GO:0003700,GO:0005622,GO:0005634,GO:0005667,GO:0006351,GO:0006355,GO:0016602,GO:0043565,GO:0045893,GO:0046982,GO:0070491	DNA binding,sequence-specific DNA binding transcription factor activity,intracellular,nucleus,transcription factor complex,transcription, DNA-dependent,regulation of transcription, DNA-dependent,CCAAT-binding factor complex,sequence-specific DNA binding,positive regulation of transcription, DNA-dependent,protein heterodimerization activity,repressing transcription factor binding	Agilent mouse V1
mmu_383_PI428960544	15.6661	8.42618	6.99982	9.02714	9.41465	10.9356	4.09172	3.12066	3.13149	3.21406	3.0813	3.16056	A	A	A	A	A	A				ncRNA	chr2	35410369	35414005	-		ENSMUST00000134679	processed_transcript			Ensembl_transcript	http://asia.ensembl.org/Multi/Search/Results?q=ENSMUST00000134679;site=ensembl	ENSMUSG00000086555
mmu_13117_PI428960544	6.04124	4.63808	4.5523	5.47682	4.41842	4.34637	2.59157	2.28544	2.38829	2.39963	2.19515	2.17363	A	A	A	A	A	A				ncRNA	chr14	68700646	68742903	-		FR257069	ncRNA			fRNAdb	http://www.ncrna.org/frnadb/detail.html?i_name=FR257069	A730009A11 FANTOM3,FT319211 RNAdb v2.0
A_30_P01030093	4.72846	4.47978	4.30715	5.17587	4.19141	4.14006	2.18651	2.20432	2.20929	2.23131	2.13682	2.13323	A	A	A	A	A	A			lincRNA:chr6:100162756-100178531 forward strand	ncRNA	chr6	100174808	100174864	+		chr6:100162756-100178531_F				Agilent mouse V1
A_52_P297332	651.624	785.378	620.981	770.624	732.111	850.823	9.44977	9.72473	9.47638	9.54941	9.35183	9.53534	P	P	P	P	P	P	Aida	108909	Mus musculus axin interactor, dorsalization associated (Aida), mRNA [NM_181732]	mRNA	chr1_random	295729	295875	+	ENSMUST00000109166	NM_181732		GO:0005515,GO:0007275,GO:0009953,GO:0019904,GO:0030178,GO:0043496,GO:0043508,GO:0044444,GO:0046329,GO:0048264,GO:2000016	protein binding,multicellular organismal development,dorsal/ventral pattern formation,protein domain specific binding,negative regulation of Wnt receptor signaling pathway,regulation of protein homodimerization activity,negative regulation of JUN kinase activity,cytoplasmic part,negative regulation of JNK cascade,determination of ventral identity,negative regulation of determination of dorsal ide…	Agilent mouse V1
mmu_6198_PI428960544	38.2717	79.7062	27.762	46.2104	37.7796	48.1486	5.45542	6.3742	5.06447	5.47056	5.02968	5.36125	P	P	P	P	P	P				ncRNA	chr1	175796469	175796528	-		FR134696	ncRNA			fRNAdb		gb|AK079715$2493$14|gb|AK172434$1487$44|gb|BB200491$632$14|tc|TC1605960$2781$316
A_30_P01025702	44.5961	31.3571	23.5083	44.614	60.2361	60.3916	5.67202	5.00023	4.83082	5.42028	5.70439	5.69577	P	P	P	P	P	P			lincRNA:chr4:119963954-119976499 forward strand	ncRNA	chr4	119975800	119975856	+		chr4:119963954-119976499_F				Agilent mouse V1
A_51_P200776	575.589	573.785	510.601	730.716	698.216	804.532	9.27155	9.26459	9.19253	9.46491	9.2791	9.45946	P	P	P	P	P	P	Grsf1	231413	Mus musculus G-rich RNA sequence binding factor 1 (Grsf1), transcript variant 1, mRNA [NM_178700]	mRNA	chr5	89088968	89088912	-	ENSMUST00000078945	NM_178700		GO:0000166,GO:0003676,GO:0003723,GO:0005737,GO:0005739,GO:0009952,GO:0016331	nucleotide binding,nucleic acid binding,RNA binding,cytoplasm,mitochondrion,anterior/posterior pattern specification,morphogenesis of embryonic epithelium	Agilent mouse V1
mmu_24672_PI428960544	4.81569	12.5087	7.82366	9.19955	5.94831	17.7312	2.23101	3.68033	3.29602	3.24119	2.48116	3.8921	A	A	A	A	A	A				ncRNA	chr13	104820608	104823566	-		FR003930	ncRNA			fRNAdb	http://www.ncrna.org/frnadb/detail.html?i_name=FR003930	A030006E17 FANTOM3,FT314865 RNAdb v2.0
mmu_25457_PI428960544	6.30953	4.27804	6.04446	8.31135	5.83215	6.77205	2.66088	2.11604	2.89461	3.08805	2.45717	2.54693	A	A	A	A	A	A				ncRNA	chr18	44821318	44835925	+		FR140779	ncRNA			fRNAdb	http://www.ncrna.org/frnadb/detail.html?i_name=FR140779	A930012L18 FANTOM3,FT320448 RNAdb v2.0
A_30_P01028675	207.003	112.385	161.729	165.918	285.265	249.723	7.81464	6.88555	7.55241	7.31655	7.99108	7.77582	P	P	P	P	P	P			lincRNA:chr12:81217572-81233910 forward strand	ncRNA	chr12	81225784	81225840	+		chr12:81217572-81233910_F				Agilent mouse V1
A_52_P437230	4552.51	4288.48	4007.31	4660.7	4692.1	5247.93	12.2177	12.193	12.1634	12.1689	11.9957	12.183	P	P	P	P	P	P	Rbx1	56438	Mus musculus ring-box 1 (Rbx1), mRNA [NM_019712]	mRNA	chr15	81305552	81305608	+	ENSMUST00000023036	NM_019712		GO:0000151,GO:0004842,GO:0005515,GO:0005634,GO:0005680,GO:0005737,GO:0005829,GO:0006281,GO:0006511,GO:0006513,GO:0006974,GO:0008190,GO:0008270,GO:0016567,GO:0016874,GO:0019005,GO:0019788,GO:0030163,GO:0030891,GO:0031146,GO:0031461,GO:0031462,GO:0031463,GO:0031464,GO:0031465,GO:0031466,GO:0031625,GO:0032403,GO:0043161,GO:0045116,GO:0046872	ubiquitin ligase complex,ubiquitin-protein ligase activity,protein binding,nucleus,anaphase-promoting complex,cytoplasm,cytosol,DNA repair,ubiquitin-dependent protein catabolic process,protein monoubiquitination,response to DNA damage stimulus,eukaryotic initiation factor 4E binding,zinc ion binding,protein ubiquitination,ligase activity,SCF ubiquitin ligase complex,NEDD8 ligase activity,protein …	Agilent mouse V1
mmu_20048_PI428960544	17.7133	21.2951	12.9017	17.1264	15.2881	18.7538	4.28745	4.45157	4.00636	4.0757	3.74981	3.97806	P	P	A	P	P	P				ncRNA	chr7	30717803	30719299	-		FR283531	ncRNA			fRNAdb	http://www.ncrna.org/frnadb/detail.html?i_name=FR283531	2810054M15 FANTOM3,FT34361 RNAdb v2.0
mmu_30518_PI428960544	4.66425	4.4867	4.39003	5.28809	4.15268	4.15673	2.16019	2.20821	2.27002	2.29896	2.12598	2.13733	A	A	A	A	A	A				ncRNA	chr11	24066876	24072781	-		n292235	mRNAlike lncRNA			NONCODEv3.0	http://www.noncode.org/search.php?keyword=n292235&sbt=Search	NONMMUT008956
mmu_24465_PI428960544	15.4653	16.9908	8.31476	12.8144	18.6249	19.5898	4.07031	4.11727	3.38558	3.68438	4.02612	4.04451	A	A	A	P	P	P				ncRNA	chr11	115226173	115229020	-		FR063995	ncRNA			fRNAdb	http://www.ncrna.org/frnadb/detail.html?i_name=FR063995	B830037H14 FANTOM3,FT322291 RNAdb v2.0
mmu_11881_PI428960544	8.03468	8.43082	6.53146	6.10631	9.81337	16.5746	3.03926	3.12128	3.02218	2.60365	3.13471	3.7905	A	A	A	A	P	P				ncRNA	chr13	21585513	21587121	+		FR273954	ncRNA			fRNAdb	http://www.ncrna.org/frnadb/detail.html?i_name=FR273954	F830210E20 FANTOM3,FT333516 RNAdb v2.0
A_30_P01028753	7.32029	6.88511	6.60614	6.7575	8.0426	11.1017	2.89337	2.84325	3.04253	2.76043	2.88322	3.18405	A	A	A	A	A	A			lincRNA:chr16:4867322-4874772 forward strand	ncRNA	chr16	4872115	4872174	+		chr16:4867322-4874772_F				Agilent mouse V1
A_55_P2187243	4.87691	4.6438	4.5464	5.46543	4.3649	4.3542	2.25818	2.28782	2.38458	2.39388	2.18165	2.17497	A	A	A	A	A	A	Olfr426	258134	Mus musculus olfactory receptor 426 (Olfr426), mRNA [NM_001206926]	mRNA						NM_001206926		GO:0004871,GO:0004930,GO:0004984,GO:0005886,GO:0007165,GO:0007186,GO:0007608,GO:0016020,GO:0016021,GO:0050896	signal transducer activity,G-protein coupled receptor activity,olfactory receptor activity,plasma membrane,signal transduction,G-protein coupled receptor signaling pathway,sensory perception of smell,membrane,integral to membrane,response to stimulus	Agilent mouse V1
A_55_P2096702	4.88223	4.64754	4.55042	5.4699	4.37014	4.35785	2.2609	2.28942	2.38713	2.39632	2.18271	2.17561	A	A	A	A	A	A			RIKEN cDNA 2210417K05 gene [Source:MGI Symbol;Acc:MGI:1917412] [ENSMUST00000143122]	mRNA	chr10	61812632	61812688	+	ENSMUST00000143122	ENSMUST00000143122				Agilent mouse V1
A_55_P2043108	532.577	684.922	471.786	684.102	608.698	662.708	9.15648	9.5248	9.07591	9.37137	9.08822	9.18524	P	P	P	P	P	P	Exoc4	20336	Mus musculus exocyst complex component 4 (Exoc4), mRNA [NM_009148]	mRNA	chr6	33255328	33255386	+	ENSMUST00000139132	NM_009148		GO:0000145,GO:0005515,GO:0005737,GO:0005768,GO:0005794,GO:0006612,GO:0006810,GO:0006887,GO:0006904,GO:0007268,GO:0014069,GO:0015031,GO:0030010,GO:0030165,GO:0030426,GO:0032403,GO:0032584,GO:0035748,GO:0043005,GO:0043025,GO:0043198,GO:0043209,GO:0043234,GO:0044091,GO:0045202,GO:0047485,GO:0048709,GO:0050850,GO:0051223,GO:0055108	exocyst,protein binding,cytoplasm,endosome,Golgi apparatus,protein targeting to membrane,transport,exocytosis,vesicle docking involved in exocytosis,synaptic transmission,postsynaptic density,protein transport,establishment of cell polarity,PDZ domain binding,growth cone,protein complex binding,growth cone membrane,myelin sheath abaxonal region,neuron projection,neuronal cell body,dendritic shaft…	Agilent mouse V1
A_55_P2140121	74.186	64.2206	75.7208	33.5455	54.5874	62.3617	6.39059	6.05493	6.48385	5.01927	5.56271	5.74427	P	P	P	P	P	P	Gm5129	332993	Mus musculus predicted gene 5129 (Gm5129), non-coding RNA [NR_028426]	mRNA	chr5	30061960	30061900	-		NR_028426				Agilent mouse V1
A_55_P2014520	65.0278	57.9271	47.1914	64.0671	63.0959	74.3913	6.20523	5.90178	5.81575	5.94063	5.77424	6.00234	P	P	P	P	P	P	Zfp787	67109	Mus musculus zinc finger protein 787 (Zfp787), mRNA [NM_001013012]	mRNA	chr7	6083974	6083915	-	ENSMUST00000094870	NM_001013012		GO:0003676,GO:0003677,GO:0005622,GO:0005634,GO:0006351,GO:0006355,GO:0008150,GO:0008270,GO:0046872	nucleic acid binding,DNA binding,intracellular,nucleus,transcription, DNA-dependent,regulation of transcription, DNA-dependent,biological_process,zinc ion binding,metal ion binding	Agilent mouse V1
A_52_P554382	4.90397	4.66226	4.56692	5.48801	4.39297	7.06337	2.26998	2.2976	2.39952	2.40486	2.18856	2.59835	A	A	A	A	A	A			M.musculus I54 mRNA. [X61497]	mRNA	chr16	8620943	8620884	-		X61497				Agilent mouse V1
A_30_P01029777	5.59545	12.8734	6.80071	9.99336	10.8784	6.63502	2.47548	3.71987	3.08758	3.35421	3.27653	2.52135	A	A	A	A	P	A			lincRNA:chr6:149221500-149237350 reverse strand	ncRNA	chr6	149233952	149233904	-		chr6:149221500-149237350_R				Agilent mouse V1
A_30_P01018652	240.769	282.569	164.29	322.584	297.775	306.814	8.02728	8.22379	7.57668	8.28583	8.04996	8.07429	P	P	P	P	P	P			lincRNA:chr5:30550467-30559008 reverse strand	ncRNA	chr5	30557032	30556974	-		chr5:30550467-30559008_R				Agilent mouse V1
A_30_P01031204	177.6	347.448	200.385	306.855	307.462	312.654	7.59891	8.53469	7.85914	8.21191	8.09554	8.10255	P	P	P	P	P	P			lincRNA:chr4:136856064-136875614 reverse strand	ncRNA	chr4	136873376	136873328	-		chr4:136856064-136875614_R				Agilent mouse V1
A_51_P461822	4.92656	4.6756	4.58179	5.50389	4.41793	4.3862	2.27963	2.30395	2.40927	2.41326	2.19491	2.1805	A	A	A	A	A	A	Svs4	20941	Mus musculus seminal vesicle secretory protein 4 (Svs4), mRNA [NM_009300]	mRNA	chr2	164102896	164102832	-	ENSMUST00000017142	NM_009300		GO:0005576	extracellular region	Agilent mouse V1
mmu_19911_PI428960544	10.1915	16.5145	9.85436	11.0716	10.8042	10.5165	3.4057	4.07558	3.62158	3.49169	3.2659	3.10829	A	A	A	A	P	P				ncRNA	chr11	79179845	79183570	+		FR382789	ncRNA			fRNAdb	http://www.ncrna.org/frnadb/detail.html?i_name=FR382789	A630057D19 FANTOM3,FT318845 RNAdb v2.0
mmu_10520_PI428960544	4.72326	4.47392	4.38901	5.47687	4.2701	4.20473	2.18372	2.20091	2.26934	2.39965	2.15685	2.14789	A	A	A	A	A	A				ncRNA	chr16	77590362	77593766	+		FR005681	ncRNA			fRNAdb	http://www.ncrna.org/frnadb/detail.html?i_name=FR005681	C530041H09 FANTOM3,FT325478 RNAdb v2.0
mmu_11671_PI428960544	4.80783	4.56849	4.45564	5.26381	4.28669	4.22067	2.22732	2.25129	2.32104	2.28433	2.16143	2.15136	A	A	A	A	A	A				ncRNA	chr2	130003771	130005933	+		FR040723	ncRNA			fRNAdb	http://www.ncrna.org/frnadb/detail.html?i_name=FR040723	G630066H01 FANTOM3,FT334281 RNAdb v2.0
A_30_P01021837	6.23763	7.9765	4.81636	5.9884	12.2257	10.1222	2.64265	3.04612	2.5268	2.57457	3.43749	3.05791	A	A	A	A	A	P			lincRNA:chr11:117768049-117807949 reverse strand	ncRNA	chr11	117793552	117793496	-		chr11:117768049-117807949_R				Agilent mouse V1
A_51_P372172	1606.78	1819.23	1597.5	1960.39	1979.68	1841.96	10.7438	10.9616	10.8248	10.9022	10.7601	10.6447	P	P	P	P	P	P	Plod3	26433	Mus musculus procollagen-lysine, 2-oxoglutarate 5-dioxygenase 3 (Plod3), mRNA [NM_011962]	mRNA	chr5	137472080	137472144	+	ENSMUST00000004968	NM_011962		GO:0001701,GO:0001886,GO:0005506,GO:0005783,GO:0008104,GO:0008152,GO:0008475,GO:0016020,GO:0016491,GO:0016702,GO:0016705,GO:0016706,GO:0021915,GO:0030199,GO:0031418,GO:0033823,GO:0042311,GO:0046872,GO:0048730,GO:0055114,GO:0060425,GO:0070831	in utero embryonic development,endothelial cell morphogenesis,iron ion binding,endoplasmic reticulum,protein localization,metabolic process,procollagen-lysine 5-dioxygenase activity,membrane,oxidoreductase activity,oxidoreductase activity, acting on single donors with incorporation of molecular oxygen, incorporation of two atoms of oxygen,oxidoreductase activity, acting on paired donors, with inc…	Agilent mouse V1
mmu_27659_PI428960544	4.56894	4.33485	4.25155	5.09392	4.09801	4.04436	2.12712	2.13835	2.17154	2.18432	2.10974	2.10771	A	A	A	A	A	A				ncRNA	chr5	86917379	86919664	-		FR109718	ncRNA			fRNAdb	http://www.ncrna.org/frnadb/detail.html?i_name=FR109718	C130049L18 FANTOM3,FT323839 RNAdb v2.0
mmu_1397_PI428960544	1352.51	1789.21	1399.04	2587.2	2407.1	2311.9	10.4888	10.9385	10.641	11.3199	11.0519	10.9876	P	P	P	P	P	P				ncRNA	chr4	117372793	117373528	+		ENSMUST00000156081	lincRNA			Ensembl_transcript	http://asia.ensembl.org/Multi/Search/Results?q=ENSMUST00000156081;site=ensembl	ENSMUSG00000086320
mmu_23193_PI428960544	4.70175	5.59353	4.82753	7.19884	5.63605	4.44118	2.17473	2.54806	2.53173	2.86072	2.4193	2.18852	A	A	A	A	A	A				ncRNA	chr7	66492198	66493345	-		FR345502	ncRNA			fRNAdb	http://www.ncrna.org/frnadb/detail.html?i_name=FR345502	B230368F23 FANTOM3,FT321931 RNAdb v2.0
A_30_P01022206	7.06167	7.22579	6.96631	10.0187	7.18088	6.28286	2.8324	2.9123	3.12365	3.35695	2.73606	2.45882	A	A	A	A	A	A			lincRNA:chr1:138546641-138558591 reverse strand	ncRNA	chr1	138553632	138553568	-		chr1:138546641-138558591_R				Agilent mouse V1
A_55_P1958991	5.00806	4.71294	4.62793	5.54373	4.51584	4.43097	2.31169	2.31963	2.43784	2.43398	2.22099	2.18711	A	A	A	A	A	A	A530032D15Rik	381287	Mus musculus RIKEN cDNA A530032D15Rik gene (A530032D15Rik), mRNA [NM_213615]	mRNA	chr1	85084784	85084728	-		NM_213615		GO:0003674,GO:0005575,GO:0008150	molecular_function,cellular_component,biological_process	Agilent mouse V1
A_30_P01025497	4.66084	4.45036	4.35656	5.22387	4.16753	4.13348	2.15908	2.18894	2.24429	2.26021	2.13022	2.1317	A	A	A	A	A	A			lincRNA:chr16:23992037-24001037 reverse strand	ncRNA	chr16	23994880	23994820	-		chr16:23992037-24001037_R				Agilent mouse V1
mmu_17255_PI428960544	12.4444	21.8719	9.11272	27.7845	29.2338	25.0007	3.72987	4.49108	3.51701	4.74935	4.65286	4.40039	A	P	A	P	P	P				ncRNA	chr16	17759755	17779299	+		FR115615	ncRNA			fRNAdb	http://www.ncrna.org/frnadb/detail.html?i_name=FR115615	D930049E12 FANTOM3,FT330008 RNAdb v2.0
A_55_P1997429	357.183	347.328	248.542	372.043	294.175	368.113	8.59477	8.53427	8.16371	8.48361	8.03485	8.33363	P	P	P	P	P	P	Cwc22	80744	Mus musculus CWC22 spliceosome-associated protein homolog (S. cerevisiae) (Cwc22), transcript variant 1, mRNA [NM_030560]	mRNA	chr2	77734400	77734344	-	ENSMUST00000111818	NM_030560		GO:0003677,GO:0003723,GO:0005634,GO:0005681,GO:0005737,GO:0006397,GO:0008380,GO:0016070,GO:0071013	DNA binding,RNA binding,nucleus,spliceosomal complex,cytoplasm,mRNA processing,RNA splicing,RNA metabolic process,catalytic step 2 spliceosome	Agilent mouse V1
A_55_P2152946	6486.54	8419.92	7240.06	8050.32	9893.5	9778.09	12.7477	13.1636	12.9933	12.9622	13.0842	13.0758	P	P	P	P	P	P	Scaf8	106583	Mus musculus 3 days neonate thymus cDNA, RIKEN full-length enriched library, clone:A630086M08 product:RA8 homolog [Rattus norvegicus], full insert sequence. [AK042381]	mRNA	chr17	3150860	3150919	+		AK042381		GO:0000166,GO:0003676,GO:0003723,GO:0005634,GO:0005681,GO:0006366,GO:0006397,GO:0008380,GO:0016363,GO:0019904,GO:0043175,GO:0070063	nucleotide binding,nucleic acid binding,RNA binding,nucleus,spliceosomal complex,transcription from RNA polymerase II promoter,mRNA processing,RNA splicing,nuclear matrix,protein domain specific binding,RNA polymerase core enzyme binding,RNA polymerase binding	Agilent mouse V1
A_51_P416869	4366.26	4864.78	3980.31	4560.37	4553.59	5034.18	12.1457	12.3771	12.1527	12.1434	11.9525	12.1173	P	P	P	P	P	P	Nedd8	18002	Mus musculus neural precursor cell expressed, developmentally down-regulated gene 8 (Nedd8), mRNA [NM_008683]	mRNA	chr14	56281452	56281392	-	ENSMUST00000163750	NM_008683		GO:0005515,GO:0005634,GO:0006357,GO:0008104,GO:0014070,GO:0031625,GO:0045116	protein binding,nucleus,regulation of transcription from RNA polymerase II promoter,protein localization,response to organic cyclic compound,ubiquitin protein ligase binding,protein neddylation	Agilent mouse V1
mmu_23749_PI428960544	4.6095	5.43307	7.16952	5.10915	10.3309	5.79694	2.1411	2.50892	3.16768	2.19222	3.20518	2.37809	A	A	A	A	P	A				ncRNA	chr5	118385733	118389529	-		FR315662	ncRNA			fRNAdb	http://www.ncrna.org/frnadb/detail.html?i_name=FR315662	I730011M02 FANTOM3,FT334677 RNAdb v2.0
mmu_21379_PI428960544	4.75426	6.07515	4.91443	6.29953	7.59441	7.3512	2.19845	2.66385	2.5601	2.64987	2.81027	2.64919	A	A	A	A	A	A				ncRNA	chr7	6929012	6930131	-		FR223261	ncRNA			fRNAdb	http://www.ncrna.org/frnadb/detail.html?i_name=FR223261	1700128I23 FANTOM3,FT31621 RNAdb v2.0
mmu_29584_PI428960544	5.27491	4.57196	5.7013	5.37977	4.95188	5.69344	2.39619	2.25306	2.80145	2.34914	2.30055	2.36051	A	A	A	A	A	A				ncRNA	chr1	39604432	39608847	-		n281440	mRNAlike lncRNA			NONCODEv3.0	http://www.noncode.org/search.php?keyword=n281440&sbt=Search	NONMMUT000678
mmu_13937_PI428960544	7.05413	5.9971	5.57631	6.60274	7.35338	4.07918	2.83059	2.64476	2.76529	2.72385	2.76816	2.11798	A	A	A	A	A	A				ncRNA	chr6	28172545	28176170	-		FR392379	ncRNA			fRNAdb	http://www.ncrna.org/frnadb/detail.html?i_name=FR392379	E230026M09 FANTOM3,FT331131 RNAdb v2.0
A_51_P358872	565.214	755.046	439.09	735.19	698.515	673.433	9.24004	9.6735	8.97703	9.47471	9.27967	9.20753	P	P	P	P	P	P	Disc1	244667	Mus musculus disrupted in schizophrenia 1 (Disc1), transcript variant 2, mRNA [NM_174853]	mRNA	chr8	127678976	127742016	+	ENSMUST00000075730	NM_174853		GO:0000226,GO:0001764,GO:0001954,GO:0002052,GO:0005515,GO:0005622,GO:0005634,GO:0005737,GO:0005739,GO:0005783,GO:0005813,GO:0005856,GO:0005871,GO:0005874,GO:0005886,GO:0007275,GO:0007399,GO:0008104,GO:0010975,GO:0010976,GO:0016020,GO:0016055,GO:0019894,GO:0021799,GO:0021846,GO:0021852,GO:0030054,GO:0030177,GO:0030286,GO:0031929,GO:0032403,GO:0033267,GO:0042384,GO:0044297,GO:0045202,GO:0045211,GO:…	microtubule cytoskeleton organization,neuron migration,positive regulation of cell-matrix adhesion,positive regulation of neuroblast proliferation,protein binding,intracellular,nucleus,cytoplasm,mitochondrion,endoplasmic reticulum,centrosome,cytoskeleton,kinesin complex,microtubule,plasma membrane,multicellular organismal development,nervous system development,protein localization,regulation of n…	Agilent mouse V1
mmu_4815_PI428960544	4.73527	14.928	4.64953	16.2309	16.5237	16.8367	2.18962	3.93516	2.44915	4.00353	3.86092	3.81439	A	P	A	A	P	A				ncRNA	chr9	71904558	71907980	-		FR308408	ncRNA			fRNAdb	http://www.ncrna.org/frnadb/detail.html?i_name=FR308408	E430019P06 FANTOM3,FT331645 RNAdb v2.0
mmu_9216_PI428960544	9.85577	9.23558	6.49202	9.20331	8.98895	6.13882	3.35062	3.24626	3.0114	3.24187	3.02031	2.43484	A	A	A	A	A	A				ncRNA	chr7	17100515	17102177	-		FR161613	ncRNA			fRNAdb	http://www.ncrna.org/frnadb/detail.html?i_name=FR161613	C230013H22 FANTOM3,FT324458 RNAdb v2.0
A_30_P01023829	39.1722	39.8823	43.963	33.3524	49.8019	50.3301	5.48813	5.34655	5.71667	5.01176	5.42902	5.4277	P	P	P	P	P	P			lincRNA:chr12:110944403-110988678 forward strand	ncRNA	chr12	110983296	110983352	+		chr12:110944403-110988678_F				Agilent mouse V1
A_30_P01031518	82.753	74.4967	51.5114	101.167	88.8679	92.2494	6.54671	6.27402	5.94297	6.59688	6.26737	6.31217	P	P	P	P	P	P			lincRNA:chr17:21177225-21187525 reverse strand	ncRNA	chr17	21178524	21178466	-		chr17:21177225-21187525_R				Agilent mouse V1
A_30_P01029952	31.2342	29.4485	26.8343	44.4504	44.1571	50.1787	5.16107	4.91003	5.01872	5.41488	5.25288	5.42303	P	P	P	P	P	P			lincRNA:chr1:138570107-138632310 forward strand	ncRNA	chr1	138572752	138572800	+		chr1:138570107-138632310_F				Agilent mouse V1
A_30_P01029849	8.1723	4.62717	4.55354	9.03388	8.9147	16.2809	3.06523	2.27927	2.38946	3.21504	3.00909	3.76462	A	A	A	A	A	A			lincRNA:chr13:12792150-12869825 reverse strand	ncRNA	chr13	12795572	12795513	-		chr13:12792150-12869825_R				Agilent mouse V1
A_55_P2302383	38.5796	70.2505	62.301	104.428	103.123	105.837	5.46726	6.18658	6.20674	6.64685	6.48513	6.51505	P	P	P	P	P	P	3300002A11Rik	100503808	Mus musculus 11 days embryo whole body cDNA, RIKEN full-length enriched library, clone:2700016B18 product:unclassifiable, full insert sequence. [AK012244]	mRNA	chr12	100598144	100598080	-		AK012244		GO:0003674,GO:0005575,GO:0008150	molecular_function,cellular_component,biological_process	Agilent mouse V1
mmu_5802_PI428960544	10.6526	18.7897	8.81651	13.8403	11.2598	20.3524	3.47769	4.26444	3.46951	3.79033	3.32561	4.10212	A	P	A	A	P	P				ncRNA	chr9	72162937	72164944	+		FR040294	ncRNA			fRNAdb	http://www.ncrna.org/frnadb/detail.html?i_name=FR040294	F830049C03 FANTOM3,FT333229 RNAdb v2.0
A_30_P01032216	46.9898	57.0679	47.7644	48.5878	56.9011	60.3985	5.74328	5.87643	5.83396	5.54578	5.61867	5.69593	P	P	P	P	P	P			lincRNA:chr9:96664617-96683617 forward strand	ncRNA	chr9	96677792	96677848	+		chr9:96664617-96683617_F				Agilent mouse V1
A_55_P1999838	106.948	103.581	126.468	144.231	145.695	145.274	6.89699	6.76853	7.20293	7.11363	6.99729	6.98161	P	P	P	P	P	P	Cox7c	12867	Mus musculus cytochrome c oxidase subunit VIIc (Cox7c), nuclear gene encoding mitochondrial protein, mRNA [NM_007749]	mRNA	chr13	86184504	86184448	-	ENSMUST00000131011	NM_007749		GO:0004129,GO:0005739,GO:0005743,GO:0015992,GO:0016020,GO:0016021,GO:0034220,GO:0055114	cytochrome-c oxidase activity,mitochondrion,mitochondrial inner membrane,proton transport,membrane,integral to membrane,ion transmembrane transport,oxidation-reduction process	Agilent mouse V1
A_30_P01030695	5.34394	5.26224	4.27994	9.69155	4.22482	4.1191	2.41492	2.46906	2.18874	3.31372	2.14525	2.12797	A	A	A	A	A	A			lincRNA:chr5:75389503-75396250 forward strand	ncRNA	chr5	75396168	75396224	+		chr5:75389503-75396250_F				Agilent mouse V1
A_55_P2150578	5.1908	4.77244	4.70925	5.56323	4.72094	5.87619	2.37296	2.34242	2.48034	2.44304	2.26354	2.39059	A	A	A	A	A	A	Camk2b	12323	Mus musculus calcium/calmodulin-dependent protein kinase II, beta (Camk2b), transcript variant 1, mRNA [NM_001174053]	mRNA	chr11	5872695	5872636	-	ENSMUST00000002817	NM_001174053		GO:0000082,GO:0000166,GO:0002030,GO:0004672,GO:0004674,GO:0004683,GO:0005515,GO:0005516,GO:0005524,GO:0005737,GO:0005829,GO:0005856,GO:0005954,GO:0006468,GO:0006816,GO:0007399,GO:0010976,GO:0016020,GO:0016301,GO:0016310,GO:0016529,GO:0016740,GO:0016772,GO:0018105,GO:0030154,GO:0032222,GO:0046686,GO:0046777,GO:0048169,GO:0050885,GO:0051233,GO:0060291,GO:0060466,GO:0061003,GO:0090129,GO:2001235	G1/S transition of mitotic cell cycle,nucleotide binding,inhibitory G-protein coupled receptor phosphorylation,protein kinase activity,protein serine/threonine kinase activity,calmodulin-dependent protein kinase activity,protein binding,calmodulin binding,ATP binding,cytoplasm,cytosol,cytoskeleton,calcium- and calmodulin-dependent protein kinase complex,protein phosphorylation,calcium ion transpo…	Agilent mouse V1
mmu_8540_PI428980890	53.624	39.7653	37.0449	41.5132	42.9338	46.8306	5.92847	5.34206	5.47617	5.31988	5.21339	5.32218	P	P	P	P	P	P				ncRNA	chr11	72028674	72031946	+		ENSMUST00000124762	processed_transcript			Ensembl_transcript	http://asia.ensembl.org/Multi/Search/Results?q=ENSMUST00000124762;site=ensembl	ENSMUSG00000053574
A_55_P2124016	5.20564	4.77789	4.71504	5.56301	4.73246	4.49801	2.377	2.34484	2.48311	2.4428	2.26576	2.19627	A	A	A	A	A	A	Nipsnap1	18082	Mus musculus 4-nitrophenylphosphatase domain and non-neuronal SNAP25-like protein homolog 1 (C. elegans) (Nipsnap1), mRNA [NM_008698]	mRNA	chr11	4794144	4794203	+	ENSMUST00000038570	NM_008698		GO:0005515,GO:0005739,GO:0005743,GO:0016020,GO:0019233,GO:0042165,GO:0097060	protein binding,mitochondrion,mitochondrial inner membrane,membrane,sensory perception of pain,neurotransmitter binding,synaptic membrane	Agilent mouse V1
A_66_P130906	511.881	499.594	397.241	455.04	476.592	508.803	9.10183	9.05841	8.83255	8.78897	8.72947	8.80142	P	P	P	P	P	P	Dcaf7	71833	Mus musculus DDB1 and CUL4 associated factor 7 (Dcaf7), mRNA [NM_027946]	mRNA	chr11	105898560	105908048	+	ENSMUST00000106891	NM_027946		GO:0005634,GO:0005737,GO:0007275,GO:0080008	nucleus,cytoplasm,multicellular organismal development,CUL4 RING ubiquitin ligase complex	Agilent mouse V1
A_30_P01020909	25.7116	19.4404	13.7712	11.5115	23.3789	17.7696	4.86819	4.31636	4.09687	3.54194	4.34235	3.89491	P	P	P	A	P	P			lincRNA:chr13:73472571-73483846 reverse strand	ncRNA	chr13	73479384	73479328	-		chr13:73472571-73483846_R				Agilent mouse V1
mmu_15682_PI428960544	28.4532	28.5946	17.1583	39.1313	47.2607	41.1863	5.02085	4.87028	4.40008	5.23748	5.35276	5.13501	P	P	P	P	P	P				ncRNA	chr3	121234528	121237336	+		FR222254	ncRNA			fRNAdb	http://www.ncrna.org/frnadb/detail.html?i_name=FR222254	A530020G20 FANTOM3,FT317779 RNAdb v2.0
mmu_14472_PI428960544	4.76518	4.43405	6.11519	5.20055	4.25593	4.10183	2.20482	2.18122	2.9146	2.24559	2.15308	2.12375	A	A	A	A	A	A				ncRNA	chr16	88193535	88194616	-		FR364177	ncRNA			fRNAdb	http://www.ncrna.org/frnadb/detail.html?i_name=FR364177	B230040C21 FANTOM3,FT321138 RNAdb v2.0
A_55_P2239848	5.24557	4.79412	4.72956	5.56316	4.75665	4.50408	2.38886	2.35088	2.48832	2.44297	2.27017	2.19694	A	A	A	A	A	A	2310061J03Rik	66391	AGENCOURT_12569921 NIH_MGC_136 Mus musculus cDNA clone IMAGE:30287886 5', mRNA sequence [CB589096]	mRNA						CB589096				Agilent mouse V1
A_30_P01020731	4.95281	4.64989	4.58069	5.44497	5.84457	4.43084	2.29123	2.29069	2.4087	2.38295	2.46023	2.18709	A	A	A	A	A	A			lincRNA:chr4:8606650-8614031 forward strand	ncRNA	chr4	8610276	8610335	+		chr4:8606650-8614031_F				Agilent mouse V1
mmu_11115_PI428960544	5.59854	12.3754	8.67017	24.4447	13.4509	21.8491	2.47659	3.66422	3.44437	4.56392	3.56737	4.20231	A	A	A	A	P	P				ncRNA	chr9	44734327	44737023	-		FR118352	ncRNA			fRNAdb	http://www.ncrna.org/frnadb/detail.html?i_name=FR118352	F530013G01 FANTOM3,FT331965 RNAdb v2.0
A_66_P120995	17.175	23.0287	4.73864	66.6654	52.5503	55.8603	4.23615	4.56644	2.49314	5.99991	5.50701	5.57663	A	A	A	P	P	P	Htr2a	15558	Mus musculus 5-hydroxytryptamine (serotonin) receptor 2A (Htr2a), mRNA [NM_172812]	mRNA	chr14	75106456	75106512	+	ENSMUST00000036653	NM_172812		GO:0001659,GO:0001965,GO:0004435,GO:0004871,GO:0004930,GO:0004993,GO:0005737,GO:0005829,GO:0005886,GO:0006661,GO:0006950,GO:0007165,GO:0007186,GO:0007208,GO:0007210,GO:0007613,GO:0008144,GO:0008219,GO:0008284,GO:0014059,GO:0014065,GO:0016020,GO:0016021,GO:0019233,GO:0030425,GO:0030431,GO:0032403,GO:0042493,GO:0043198,GO:0043267,GO:0043406,GO:0045907,GO:0051209,GO:0051378,GO:0051967,GO:0070371,GO:…	temperature homeostasis,G-protein alpha-subunit binding,phosphatidylinositol phospholipase C activity,signal transducer activity,G-protein coupled receptor activity,serotonin receptor activity,cytoplasm,cytosol,plasma membrane,phosphatidylinositol biosynthetic process,response to stress,signal transduction,G-protein coupled receptor signaling pathway,phospholipase C-activating serotonin receptor …	Agilent mouse V1
A_30_P01032469	17.7777	27.301	56.0093	35.5949	40.7929	18.9863	4.29398	4.8056	6.05585	5.10426	5.13728	3.99623	A	P	P	P	P	P			lincRNA:chr12:110842154-110883594 forward strand	ncRNA	chr12	110876080	110876136	+		chr12:110842154-110883594_F				Agilent mouse V1
A_30_P01027326	88.8408	80.7655	83.3775	108.074	144.101	142.262	6.64236	6.39346	6.62235	6.69668	6.98172	6.95032	P	P	P	P	P	P			lincRNA:chr8:19959345-20020379 reverse strand	ncRNA	chr8	19962834	19962776	-		chr8:19959345-20020379_R				Agilent mouse V1
mmu_35549_PI428960544	81.452	91.1125	74.9517	99.2316	114.234	108.905	6.52321	6.57502	6.4689	6.56994	6.63807	6.55056	P	P	P	P	P	P				ncRNA	chr11	87913550	87913609	+		NR_045499.1	ncRNA			RefSeq_noncoding RNA		ref|NR_045499$1444$0|ens|ENSMUST00000131964$1444$1|gb|AK008958$1441$0|tc|TC1707791$1444$0
A_52_P407854	315.058	321.031	283.286	345.302	377.679	372.417	8.42492	8.41409	8.34902	8.37953	8.39449	8.35006	P	P	P	P	P	P	Dda1	66498	Mus musculus DET1 and DDB1 associated 1 (Dda1), mRNA [NM_025600]	mRNA	chr8	73996128	73997712	+	ENSMUST00000098645	NM_025600		GO:0003674,GO:0005575,GO:0008150	molecular_function,cellular_component,biological_process	Agilent mouse V1
mmu_4007_PI428960544	4.81293	4.495	5.77791	5.23995	4.28853	4.16884	2.22991	2.21262	2.82208	2.26983	2.16196	2.14023	A	A	A	A	A	A				ncRNA	chrX	101745037	101747815	-		FR394300	ncRNA			fRNAdb	http://www.ncrna.org/frnadb/detail.html?i_name=FR394300	A430028A11 FANTOM3,FT317105 RNAdb v2.0
A_51_P497563	238.517	240.695	172.086	229.805	219.657	245.728	8.01322	7.99108	7.64159	7.78934	7.60911	7.75222	P	P	P	P	P	P	Vps18	228545	Mus musculus vacuolar protein sorting 18 (yeast) (Vps18), mRNA [NM_172269]	mRNA	chr2	119123888	119123952	+	ENSMUST00000037280	NM_172269		GO:0003779,GO:0005515,GO:0005764,GO:0005768,GO:0005769,GO:0005884,GO:0006810,GO:0006886,GO:0007032,GO:0007040,GO:0015031,GO:0016020,GO:0016192,GO:0030897,GO:0046872	actin binding,protein binding,lysosome,endosome,early endosome,actin filament,transport,intracellular protein transport,endosome organization,lysosome organization,protein transport,membrane,vesicle-mediated transport,HOPS complex,metal ion binding	Agilent mouse V1
mmu_27570_PI428960544	4.97325	11.6087	7.14407	12.2219	6.55601	7.28428	2.29969	3.57198	3.16114	3.61949	2.61371	2.63735	A	A	A	A	A	A				ncRNA	chr5	52565608	52566994	-		FR161883	ncRNA			fRNAdb	http://www.ncrna.org/frnadb/detail.html?i_name=FR161883	D230003J10 FANTOM3,FT327169 RNAdb v2.0
A_51_P210732	5.36283	4.85233	4.76755	5.57119	4.78996	4.51313	2.41983	2.36762	2.50631	2.44723	2.27544	2.19811	A	A	A	A	A	A	Vmn1r82	171268	Mus musculus vomeronasal 1 receptor 82 (Vmn1r82), mRNA [NM_134234]	mRNA	chr7	12890966	12891025	+	ENSMUST00000072801	NM_134234		GO:0005550,GO:0005887,GO:0007186,GO:0016503,GO:0019236	pheromone binding,integral to plasma membrane,G-protein coupled receptor signaling pathway,pheromone receptor activity,response to pheromone	Agilent mouse V1
A_55_P2128363	4.88655	4.39747	4.15009	5.14006	4.37567	5.92983	2.26263	2.16579	2.12134	2.21101	2.18398	2.4001	A	A	A	A	A	A	Olfr1367	258526	Mus musculus olfactory receptor 1367 (Olfr1367), mRNA [NM_146533]	mRNA	chr13	21439690	21439748	+	ENSMUST00000059216	NM_146533		GO:0004871,GO:0004930,GO:0004984,GO:0007165,GO:0007186,GO:0007608,GO:0016020,GO:0016021	signal transducer activity,G-protein coupled receptor activity,olfactory receptor activity,signal transduction,G-protein coupled receptor signaling pathway,sensory perception of smell,membrane,integral to membrane	Agilent mouse V1
A_51_P242201	588.143	747.331	406.684	822.113	662.415	813.061	9.3042	9.65942	8.8629	9.63939	9.20625	9.47222	P	P	P	P	P	P	Naaa	67111	Mus musculus N-acylethanolamine acid amidase (Naaa), transcript variant 1, mRNA [NM_025972]	mRNA	chr5	92687728	92687672	-	ENSMUST00000159345	NM_025972		GO:0005737,GO:0005764,GO:0006629,GO:0008134,GO:0016787,GO:0016810	cytoplasm,lysosome,lipid metabolic process,transcription factor binding,hydrolase activity,hydrolase activity, acting on carbon-nitrogen (but not peptide	Agilent mouse V1
A_55_P1983688	4.86631	4.4039	4.1726	5.14991	4.3618	4.17491	2.25311	2.16825	2.13134	2.21691	2.18086	2.14164	A	A	A	A	A	A	1700012B07Rik	69324	RIKEN cDNA 1700012B07 gene [Source:MGI Symbol;Acc:MGI:1916574] [ENSMUST00000106674]	mRNA	chr11	109649032	109648968	-	ENSMUST00000106674	ENSMUST00000106674		GO:0003674,GO:0005575,GO:0008150	molecular_function,cellular_component,biological_process	Agilent mouse V1
A_55_P1988922	4.85632	4.4075	4.18377	5.15485	4.35556	4.1775	2.24856	2.16988	2.13639	2.22008	2.17891	2.14212	A	A	A	A	A	A			Q91WE6_MOUSE (Q91WE6) CDK5 regulatory subunit associated protein 1-like 1 (OTTMUSP00000000607), partial (18%) [TC1720248]	mRNA	chr13	29494706	29494648	-		TC1720248				Agilent mouse V1
mmu_9743_PI428960544	7.67238	8.81971	5.58853	6.7104	8.43887	8.41489	2.96846	3.18389	2.76809	2.74897	2.94184	2.8145	A	A	A	A	A	A				ncRNA	chr3	106284917	106286752	-		FR203056	ncRNA			fRNAdb	http://www.ncrna.org/frnadb/detail.html?i_name=FR203056	A530028A13 FANTOM3,FT317844 RNAdb v2.0
mmu_32240_PI428960544	4.79253	7.13784	6.30161	5.15543	6.32322	7.09613	2.21968	2.89456	2.96229	2.2204	2.56369	2.60459	A	A	A	A	A	A				ncRNA	chr6	52158357	52163455	+		n412086	lncRNA			NONCODEv3.0	http://www.noncode.org/search.php?keyword=n412086&sbt=Search	NONMMUT056953
mmu_24375_PI428960544	138.903	127.814	120.419	150.169	138.266	143.237	7.25774	7.06802	7.13648	7.1679	6.91662	6.96132	P	P	P	P	P	P				ncRNA	chr9	59508190	59508967	-		FR100326	ncRNA			fRNAdb	http://www.ncrna.org/frnadb/detail.html?i_name=FR100326	1700043A12 FANTOM3,FT32508 RNAdb v2.0
mmu_5517_PI428960544	55.1422	63.1745	52.4365	58.7546	65.6935	80.8205	5.96835	6.02987	5.9663	5.81409	5.83247	6.12255	P	P	P	P	P	P				ncRNA	chr3	32481046	32483290	+		FR077939	ncRNA			fRNAdb	http://www.ncrna.org/frnadb/detail.html?i_name=FR077939	5330437F24 FANTOM3,FT38253 RNAdb v2.0
mmu_11647_PI428960544	6.18384	12.4554	4.17838	6.52112	5.2541	8.3788	2.62838	3.67413	2.13381	2.70303	2.34944	2.80934	A	A	A	A	A	A				ncRNA	chr13	16069550	16071877	-		FR111447	ncRNA			fRNAdb	http://www.ncrna.org/frnadb/detail.html?i_name=FR111447	9330171D07 FANTOM3,FT312842 RNAdb v2.0
A_55_P2107225	4.79287	5.58293	4.28502	5.21279	4.30773	4.20613	2.21984	2.54541	2.19217	2.25346	2.16672	2.14824	A	A	A	A	A	A	Sult2a6	629219	Mus musculus sulfotransferase family 2A, dehydroepiandrosterone (DHEA)-preferring, member 6 (Sult2a6), mRNA [NM_001081325]	mRNA	chr7	14835752	14835693	-	ENSMUST00000076576	NM_001081325		GO:0003674,GO:0005575,GO:0008150	molecular_function,cellular_component,biological_process	Agilent mouse V1
A_30_P01028076	1849.5	1662	1694.8	2054.8	2343.51	2070.22	10.947	10.8314	10.9128	10.9709	11.0073	10.8265	P	P	P	P	P	P			lincRNA:chr16:30170306-30223193 reverse strand	ncRNA	chr16	30178386	30178328	-		chr16:30170306-30223193_R				Agilent mouse V1
mmu_2757_PI428960544	4.42466	4.18293	4.07112	4.86461	3.98253	3.93169	2.08113	2.07984	2.08741	2.0952	2.07485	2.07203	A	A	A	A	A	A				ncRNA	chr13	99706717	99715871	-		FR048493	ncRNA			fRNAdb	http://www.ncrna.org/frnadb/detail.html?i_name=FR048493	E230017P09 FANTOM3,FT331060 RNAdb v2.0
A_55_P2052116	1506.87	1685.95	1414.59	1507.43	1342.31	1601.43	10.6492	10.8537	10.6585	10.527	10.2239	10.454	P	P	P	P	P	P				mRNA	chrX	71253440	71253496	+						Agilent mouse V1
A_55_P2233296	61.6716	71.8739	66.366	89.6991	67.6558	87.4353	6.13158	6.21885	6.29078	6.42534	5.8757	6.23346	P	P	P	P	P	P	6720456H20Rik	218989	Mus musculus RIKEN cDNA 6720456H20 gene (6720456H20Rik), mRNA [NM_172600]	mRNA	chr14	49132492	49132552	+	ENSMUST00000111735	NM_172600		GO:0003674,GO:0005575,GO:0008150,GO:0016020,GO:0016021	molecular_function,cellular_component,biological_process,membrane,integral to membrane	Agilent mouse V1
A_30_P01022145	13.4561	5.70597	5.89459	19.4276	17.7202	19.8698	3.85169	2.57314	2.85448	4.24781	3.95703	4.06581	A	A	A	P	P	P			lincRNA:chr3:100293319-100327843 forward strand	ncRNA	chr3	100327368	100327424	+		chr3:100293319-100327843_F				Agilent mouse V1
A_30_P01021910	94.6226	114.257	107.932	130.247	214.513	212.662	6.72983	6.90839	6.98329	6.96343	7.5727	7.53118	P	P	P	P	P	P			lincRNA:chr14:65874977-65880202 forward strand	ncRNA	chr14	65877844	65877904	+		chr14:65874977-65880202_F				Agilent mouse V1
A_30_P01024203	24.8848	14.2859	13.4345	18.9017	17.5986	34.7321	4.82184	3.86941	4.06253	4.20895	3.94801	4.88427	P	A	A	A	P	P			lincRNA:chrX:146897133-146900197 reverse strand	ncRNA	chrX	146897488	146897424	-		chrX:146897133-146900197_R				Agilent mouse V1
mmu_30324_PI428960544	9.01259	7.71727	5.1845	6.85455	6.56539	8.67955	3.21549	3.00291	2.64645	2.78482	2.61548	2.85433	A	A	A	A	A	A				ncRNA	chr2	156668863	156688699	-		n290823	mRNAlike lncRNA			NONCODEv3.0	http://www.noncode.org/search.php?keyword=n290823&sbt=Search	NONMMUT040789
A_51_P269203	127.045	150.113	119.536	229.254	235.726	265.646	7.13377	7.30093	7.12445	7.78619	7.71165	7.86398	P	P	P	P	P	P	Trpv4	63873	Mus musculus transient receptor potential cation channel, subfamily V, member 4 (Trpv4), mRNA [NM_022017]	mRNA	chr5	115072264	115072208	-	ENSMUST00000133019	NM_022017		GO:0003779,GO:0005034,GO:0005080,GO:0005216,GO:0005261,GO:0005262,GO:0005515,GO:0005516,GO:0005881,GO:0005886,GO:0005912,GO:0005925,GO:0005929,GO:0006810,GO:0006811,GO:0006816,GO:0006874,GO:0006970,GO:0006971,GO:0007015,GO:0007043,GO:0007204,GO:0007231,GO:0008017,GO:0010977,GO:0016020,GO:0016021,GO:0019901,GO:0030027,GO:0030054,GO:0030103,GO:0030175,GO:0030426,GO:0030864,GO:0031117,GO:0031532,GO:…	actin binding,osmosensor activity,protein kinase C binding,ion channel activity,cation channel activity,calcium channel activity,protein binding,calmodulin binding,cytoplasmic microtubule,plasma membrane,adherens junction,focal adhesion,cilium,transport,ion transport,calcium ion transport,cellular calcium ion homeostasis,response to osmotic stress,hypotonic response,actin filament organization,ce…	Agilent mouse V1
mmu_28024_PI428960544	9.17565	6.12958	4.78308	8.75307	3.95583	5.98283	3.24334	2.67707	2.51344	3.16731	2.06658	2.40897	A	A	A	A	A	A				ncRNA	chr18	59227363	59229650	+		FR291815	ncRNA			fRNAdb	http://www.ncrna.org/frnadb/detail.html?i_name=FR291815	C030019E20 FANTOM3,FT323150 RNAdb v2.0
mmu_19304_PI428960544	12.4754	14.4769	14.6429	13.6159	13.6964	13.6283	3.73312	3.88944	4.18622	3.76697	3.59251	3.49348	P	A	A	P	P	A				ncRNA	chr2	59842605	59963649	-		FR107711	ncRNA			fRNAdb	http://www.ncrna.org/frnadb/detail.html?i_name=FR107711	4833424A07 FANTOM3,FT35890 RNAdb v2.0
A_55_P1974877	117.567	102.757	90.9625	220.738	222.071	279.152	7.02716	6.75711	6.74239	7.73552	7.62441	7.93196	P	P	P	P	P	P	Bcl2l1	12048	Mus musculus BCL2-like 1 (Bcl2l1), nuclear gene encoding mitochondrial protein, mRNA [NM_009743]	mRNA	chr2	152606464	152606400	-	ENSMUST00000007803	NM_009743		GO:0000910,GO:0001541,GO:0001701,GO:0001836,GO:0005515,GO:0005622,GO:0005737,GO:0005739,GO:0005740,GO:0005741,GO:0005813,GO:0005829,GO:0005856,GO:0006915,GO:0007281,GO:0007283,GO:0008283,GO:0008284,GO:0008584,GO:0009314,GO:0009566,GO:0009615,GO:0016020,GO:0016021,GO:0019901,GO:0031966,GO:0034097,GO:0040007,GO:0042802,GO:0042981,GO:0043027,GO:0043065,GO:0043066,GO:0043154,GO:0043524,GO:0044429,GO:…	cytokinesis,ovarian follicle development,in utero embryonic development,release of cytochrome c from mitochondria,protein binding,intracellular,cytoplasm,mitochondrion,mitochondrial envelope,mitochondrial outer membrane,centrosome,cytosol,cytoskeleton,apoptotic process,germ cell development,spermatogenesis,cell proliferation,positive regulation of cell proliferation,male gonad development,respons…	Agilent mouse V1
A_55_P2089655	146.882	159.361	132.9	168.009	143.383	162.965	7.33554	7.38711	7.27308	7.3356	6.97327	7.15188	P	P	P	P	P	P	Eif2s2	67204	Mus musculus eukaryotic translation initiation factor 2, subunit 2 (beta) (Eif2s2), mRNA [NM_026030]	mRNA	chr2	154698256	154698192	-	ENSMUST00000099173	NM_026030		GO:0001701,GO:0002176,GO:0003743,GO:0005575,GO:0006412,GO:0006413,GO:0008584,GO:0046872	in utero embryonic development,male germ cell proliferation,translation initiation factor activity,cellular_component,translation,translational initiation,male gonad development,metal ion binding	Agilent mouse V1
mmu_9931_PI428960544	17.8718	20.4588	16.94	24.4251	24.2285	32.1214	4.30315	4.38975	4.38301	4.56297	4.39098	4.76964	A	P	P	P	P	P				ncRNA	chr9	7186859	7188511	+		FR305923	ncRNA			fRNAdb	http://www.ncrna.org/frnadb/detail.html?i_name=FR305923	F630207E10 FANTOM3,FT332189 RNAdb v2.0
A_55_P2118153	5.02405	16.285	8.79594	5.33979	21.9273	19.2343	2.31783	4.05668	3.46549	2.32869	4.25498	4.01665	A	A	A	A	P	A	1700014B07Rik	72248	PREDICTED: Mus musculus RIKEN cDNA 1700014B07 gene (1700014B07Rik), misc_RNA [XR_168387]	mRNA	chr2	6243436	6243377	-		XR_168387		GO:0003674,GO:0005575,GO:0008150	molecular_function,cellular_component,biological_process	Agilent mouse V1
A_30_P01033223	118.003	35.2933	59.8417	56.8215	107.718	100.06	7.0343	5.16958	6.14942	5.76782	6.55044	6.43196	P	P	P	P	P	P			lincRNA:chr2:104398943-104412968 forward strand	ncRNA	chr2	104412392	104412448	+		chr2:104398943-104412968_F				Agilent mouse V1
A_55_P2042393	4.79827	4.5651	6.83779	5.36582	4.29722	4.28745	2.22275	2.24966	3.09635	2.34253	2.16411	2.1634	A	A	A	A	A	A				mRNA	chr17	33284552	33284610	+		NAP060331-1				Agilent mouse V1
mmu_35344_PI428960544	14.6909	11.4409	14.6389	9.50845	9.75761	17.3761	3.98655	3.55031	4.18562	3.28717	3.128	3.85884	A	A	P	A	P	P				ncRNA	chr11	120047967	120048026	-		NR_030682.1	ncRNA			RefSeq_noncoding RNA		ref|NR_030682$1644$3|gb|AK164256$1647$3|riken|D030042H08$1647$3
mmu_27594_PI428960544	33.386	28.3108	57.1651	18.6492	35.3273	27.8247	5.25836	4.85694	6.08375	4.1913	4.9342	4.56141	P	P	P	P	P	P				ncRNA	chr13	16122089	16123440	+		FR039575	ncRNA			fRNAdb	http://www.ncrna.org/frnadb/detail.html?i_name=FR039575	G830014I23 FANTOM3,FT334444 RNAdb v2.0
A_55_P1985835	10.6184	4.5847	4.48114	5.39103	4.30742	7.61315	3.47172	2.2593	2.33873	2.35424	2.1666	2.69271	A	A	A	A	A	A	Dnase1	13419	Mus musculus deoxyribonuclease I (Dnase1), mRNA [NM_010061]	mRNA	chr16	4039965	4040024	+	ENSMUST00000120009	NM_010061		GO:0003779,GO:0004518,GO:0004519,GO:0004530,GO:0004536,GO:0005576,GO:0005634,GO:0006308,GO:0006915,GO:0016787,GO:0016888	actin binding,nuclease activity,endonuclease activity,deoxyribonuclease I activity,deoxyribonuclease activity,extracellular region,nucleus,DNA catabolic process,apoptotic process,hydrolase activity,endodeoxyribonuclease activity, producing 5'-phosphomonoesters	Agilent mouse V1
A_30_P01027243	101.097	87.3616	75.5593	106.193	92.0172	122.233	6.82258	6.51262	6.48048	6.66914	6.32092	6.71775	P	P	P	P	P	P			lincRNA:chr7:26212709-26230775 forward strand	ncRNA	chr7	26227920	26227978	+		chr7:26212709-26230775_F				Agilent mouse V1
A_30_P01030102	7.77869	7.18809	5.9208	5.00665	7.466	9.20933	2.98954	2.90424	2.86149	2.14516	2.78772	2.93113	A	A	A	A	A	P			lincRNA:chr13:112717680-112733330 reverse strand	ncRNA	chr13	112727976	112727920	-		chr13:112717680-112733330_R				Agilent mouse V1
mmu_9866_PI428960544	5.29953	11.9942	7.3054	6.50782	8.06658	6.02103	2.40294	3.62092	3.19572	2.69961	2.88621	2.41547	A	P	A	A	A	A				ncRNA	chr16	24896651	24898531	+		FR344683	ncRNA			fRNAdb	http://www.ncrna.org/frnadb/detail.html?i_name=FR344683	9930105C24 FANTOM3,FT314799 RNAdb v2.0
mmu_29219_PI428960544	4.58432	4.41798	4.28452	5.06665	4.12191	4.4796	2.13231	2.17469	2.19169	2.17139	2.11669	2.1939	A	A	A	A	A	A				ncRNA	chr2	76425322	76428667	-		n276718	mRNAlike lncRNA			NONCODEv3.0	http://www.noncode.org/search.php?keyword=n276718&sbt=Search	NONMMUT038062
mmu_27500_PI428960544	22.4221	34.2283	11.8358	40.0788	37.6991	46.079	4.66515	5.12723	3.88131	5.27107	5.02536	5.30071	P	P	A	P	P	P				ncRNA	chr13	102509293	102511388	-		FR107657	ncRNA			fRNAdb	http://www.ncrna.org/frnadb/detail.html?i_name=FR107657	A130085K02 FANTOM3,FT315736 RNAdb v2.0
A_55_P1955706	270.204	367.072	241.248	374.249	356.83	359.273	8.19504	8.61646	8.11988	8.49193	8.31115	8.29794	P	P	P	P	P	P	Spg7	234847	Mus musculus spastic paraplegia 7 homolog (human) (Spg7), nuclear gene encoding mitochondrial protein, mRNA [NM_153176]	mRNA	chr8	125621576	125621632	+	ENSMUST00000128803	NM_153176		GO:0000166,GO:0004222,GO:0005524,GO:0005739,GO:0006508,GO:0007005,GO:0007155,GO:0008089,GO:0008233,GO:0008237,GO:0008270,GO:0016020,GO:0016021,GO:0016787,GO:0017111,GO:0030155,GO:0030163,GO:0046872	nucleotide binding,metalloendopeptidase activity,ATP binding,mitochondrion,proteolysis,mitochondrion organization,cell adhesion,anterograde axon cargo transport,peptidase activity,metallopeptidase activity,zinc ion binding,membrane,integral to membrane,hydrolase activity,nucleoside-triphosphatase activity,regulation of cell adhesion,protein catabolic process,metal ion binding	Agilent mouse V1
A_30_P01023127	1835.61	1644.46	1765.13	1629.02	1592.95	1956.39	10.9369	10.8192	10.9721	10.6385	10.4621	10.7431	P	P	P	P	P	P			lincRNA:chr4:136856064-136877219 forward strand	ncRNA	chr4	136876960	136877008	+		chr4:136856064-136877219_F				Agilent mouse V1
mmu_28930_PI428960544	102.221	130.024	112.527	129.474	108.499	122.61	6.83642	7.09246	7.03894	6.95508	6.56234	6.72274	P	P	P	P	P	P				ncRNA	chr5	89187671	89189956	+		n272533	mRNAlike lncRNA			NONCODEv3.0	http://www.noncode.org/search.php?keyword=n272533&sbt=Search	NONMMUT053015
A_30_P01027255	8997.2	3274.09	5365.93	6077.79	7034.63	6654.3	13.2374	11.826	12.5735	12.5576	12.5684	12.4992	P	P	P	P	P	P			lincRNA:chr1:139713316-139913366 forward strand	ncRNA	chr1	139817952	139818016	+		chr1:139713316-139913366_F				Agilent mouse V1
A_55_P2176345	636.963	665.345	579.819	661.828	660.782	739.893	9.41436	9.48538	9.37578	9.32283	9.20269	9.33797	P	P	P	P	P	P	Psma5	26442	Mus musculus proteasome (prosome, macropain) subunit, alpha type 5 (Psma5), mRNA [NM_011967]	mRNA	chr3	108082776	108082832	+	ENSMUST00000079684	NM_011967		GO:0000502,GO:0004175,GO:0004298,GO:0005634,GO:0005737,GO:0005839,GO:0006508,GO:0006511,GO:0008233,GO:0016787,GO:0019773,GO:0051603	proteasome complex,endopeptidase activity,threonine-type endopeptidase activity,nucleus,cytoplasm,proteasome core complex,proteolysis,ubiquitin-dependent protein catabolic process,peptidase activity,hydrolase activity,proteasome core complex, alpha-subunit complex,proteolysis involved in cellular protein catabolic process	Agilent mouse V1
A_30_P01020116	4.71466	4.50765	4.40967	5.34348	4.20913	4.18884	2.17991	2.21851	2.28589	2.33118	2.14107	2.14462	A	A	A	A	A	A			lincRNA:chr3:137736327-137752677 forward strand	ncRNA	chr3	137744176	137744224	+		chr3:137736327-137752677_F				Agilent mouse V1
mmu_34156_PI428960544	4.70539	4.39351	4.58914	5.1417	4.15451	5.7819	2.17639	2.16439	2.41386	2.21193	2.12651	2.37492	A	A	A	A	A	A				ncRNA	chr15	102934970	102935029	+		XR_168742.1	ncRNA			RefSeq_noncoding RNA		gb|AK141403$2254$4|riken|C530004G12$2254$4
A_51_P227275	87.199	46.8964	44.0976	68.0144	134.597	90.3333	6.61634	5.58974	5.72058	6.0249	6.8744	6.28144	P	P	P	P	P	P	Csn3	12994	casein kappa [Source:MGI Symbol;Acc:MGI:107461] [ENSMUST00000001667]	mRNA	chr5	88361448	88361504	+	ENSMUST00000001667	ENSMUST00000001667		GO:0003674,GO:0005575,GO:0005576,GO:0007595	molecular_function,cellular_component,extracellular region,lactation	Agilent mouse V1
A_52_P371401	355.401	414.373	326.141	471.601	354.785	475.082	8.588	8.79068	8.55321	8.84163	8.30345	8.70223	P	P	P	P	P	P	Sbf2	319934	Mus musculus SET binding factor 2 (Sbf2), mRNA [NM_177324]	mRNA	chr7	117585808	117585024	-	ENSMUST00000171378	NM_177324		GO:0005774,GO:0016020,GO:0017112,GO:0019208,GO:0019902,GO:0035091,GO:0042803,GO:0050790,GO:0051262	vacuolar membrane,membrane,Rab guanyl-nucleotide exchange factor activity,phosphatase regulator activity,phosphatase binding,phosphatidylinositol binding,protein homodimerization activity,regulation of catalytic activity,protein tetramerization	Agilent mouse V1
A_30_P01029760	9.28815	6.52576	9.17611	7.21553	7.92537	4.39824	3.26082	2.76544	3.52717	2.86521	2.86578	2.18241	A	A	A	A	A	A			lincRNA:chr15:12119755-12127230 reverse strand	ncRNA	chr15	12125150	12125091	-		chr15:12119755-12127230_R				Agilent mouse V1
A_30_P01027252	7.67541	12.1808	13.8453	9.55397	16.3847	17.8984	2.96888	3.64186	4.10486	3.29402	3.84872	3.9055	A	A	A	A	P	P			lincRNA:chr6:127588224-127609749 reverse strand	ncRNA	chr6	127591296	127591232	-		chr6:127588224-127609749_R				Agilent mouse V1
A_55_P2255944	4.92249	4.6738	4.58008	5.50288	4.41306	4.38331	2.27802	2.30306	2.40842	2.41239	2.19359	2.18007	A	A	A	A	A	A	9130002K18Rik	74554	Mus musculus adult male cecum cDNA, RIKEN full-length enriched library, clone:9130002K18 product:hypothetical protein, full insert sequence. [AK018586]	mRNA	chr15	35719972	35720032	+		AK018586				Agilent mouse V1
mmu_33990_PI428960544	7.68347	6.34065	6.58099	5.07711	5.03963	4.51149	2.97086	2.72571	3.03598	2.17639	2.31503	2.19782	A	A	A	A	A	A				ncRNA	chr1	107253808	107258206	+		XR_107282.2	ncRNA			RefSeq_noncoding RNA		ref|XR_398764$1224$196|gb|AK039635$1225$2|riken|A330076C18$1225$2|nap|NAP080569-1$1225$2
mmu_35122_PI428960544	212.89	268.245	270.207	273.559	405.107	386.883	7.85555	8.14976	8.28268	8.04574	8.50605	8.40208	P	P	P	P	P	P				ncRNA	chr4	125722101	125722160	+		NR_045561.1	ncRNA			RefSeq_noncoding RNA		ref|NM_007782$3788$59|ref|NM_001252651$3464$59|ref|NR_045561$3829$59|gb|AK144318$3829$59
A_30_P01031801	6.60168	4.32666	6.18622	7.25364	4.72347	10.5768	2.72921	2.13516	2.93248	2.87328	2.2639	3.11552	A	A	A	A	A	A			lincRNA:chr6:108556270-108573161 reverse strand	ncRNA	chr6	108562408	108562352	-		chr6:108556270-108573161_R				Agilent mouse V1
mmu_23259_PI428960544	8.09766	14.9971	12.3282	5.61425	9.90239	6.35495	3.05073	3.94233	3.94059	2.46979	3.14835	2.47025	A	A	A	A	A	A				ncRNA	chr6	38237394	38239100	-		FR187076	ncRNA			fRNAdb	http://www.ncrna.org/frnadb/detail.html?i_name=FR187076	E030047A07 FANTOM3,FT330477 RNAdb v2.0
mmu_10909_PI428960544	59.9832	57.5079	48.5856	69.9053	89.3391	83.832	6.08975	5.88883	5.85849	6.06489	6.27655	6.17479	P	P	P	P	P	P				ncRNA	chr15	30576286	30600879	+		FR306550	ncRNA			fRNAdb	http://www.ncrna.org/frnadb/detail.html?i_name=FR306550	D130006H15 FANTOM3,FT326543 RNAdb v2.0
A_30_P01032852	60.4989	42.0527	54.3244	49.8013	86.7415	83.6727	6.10259	5.4244	6.01651	5.58182	6.234	6.17257	P	P	P	P	P	P			lincRNA:chr16:4592919-4594230 reverse strand	ncRNA	chr16	4593039	4592980	-		chr16:4592919-4594230_R				Agilent mouse V1
mmu_10930_PI428960544	21.133	31.152	18.9817	21.568	33.4489	38.237	4.57336	4.98996	4.53715	4.392	4.851	5.02285	P	P	P	A	P	P				ncRNA	chr18	32327880	32331266	+		FR027863	ncRNA			fRNAdb	http://www.ncrna.org/frnadb/detail.html?i_name=FR027863	B930087D18 FANTOM3,FT322922 RNAdb v2.0
A_30_P01026041	8.39078	4.27989	4.9313	7.08223	5.49468	4.73068	3.10719	2.11677	2.56613	2.83645	2.39273	2.22327	A	A	A	A	A	A			lincRNA:chr13:98281158-98285757 forward strand	ncRNA	chr13	98281208	98281264	+		chr13:98281158-98285757_F				Agilent mouse V1
ETG02_36680	4.43823	4.21245	4.11238	4.886	3.9745	3.95168	2.08567	2.09098	2.10493	2.10238	2.07237	2.07845	A	A	A	A	A	A
A_30_P01027202	244.8	343.435	292.054	307.936	369.95	329.587	8.04905	8.51662	8.39102	8.21716	8.36013	8.174	P	P	P	P	P	P			lincRNA:chr9:20311197-20325858 reverse strand	ncRNA	chr9	20312582	20312524	-		chr9:20311197-20325858_R				Agilent mouse V1
mmu_25740_PI428960544	4.55926	4.33593	4.21222	5.06801	4.06193	4.04676	2.12417	2.13873	2.15029	2.172	2.09897	2.10844	A	A	A	A	A	A				ncRNA	chr3	80508648	80510268	-		FR147515	ncRNA			fRNAdb	http://www.ncrna.org/frnadb/detail.html?i_name=FR147515	A230036A03 FANTOM3,FT316036 RNAdb v2.0
A_55_P1968668	72.0543	90.496	68.2879	102.265	80.2727	99.0677	6.34685	6.56479	6.33634	6.61424	6.11942	6.41638	P	P	P	P	P	P	Gpatch2l	70373	Mus musculus G patch domain containing 2 like (Gpatch2l), mRNA [NM_027405]	mRNA	chr12	87632256	87632320	+	ENSMUST00000071106	NM_027405		GO:0003674,GO:0005575,GO:0008150	molecular_function,cellular_component,biological_process	Agilent mouse V1
mmu_12731_PI428960544	13.6241	12.349	17.5304	34.3926	29.1386	56.3903	3.86986	3.66091	4.42918	5.05488	4.64876	5.59247	A	A	P	P	P	P				ncRNA	chr1	53817416	53819537	-		FR262186	ncRNA			fRNAdb	http://www.ncrna.org/frnadb/detail.html?i_name=FR262186	3110009A03 FANTOM3,FT34890 RNAdb v2.0
A_52_P167511	232.36	290.833	245.872	272.587	309.677	359.102	7.97956	8.26575	8.1483	8.03971	8.10758	8.29752	P	P	P	P	P	P				mRNA	chrX	71812944	71813000	+		NAP023729-001				Agilent mouse V1
mmu_22372_PI428960544	4.83034	4.50064	4.31261	5.24761	4.30454	4.1575	2.23788	2.21547	2.21302	2.27411	2.16591	2.13752	A	A	A	A	A	A				ncRNA	chr6	149357484	149359970	+		FR125985	ncRNA			fRNAdb	http://www.ncrna.org/frnadb/detail.html?i_name=FR125985	D030021C16 FANTOM3,FT326143 RNAdb v2.0
mmu_1323_PI428960544	4.91874	5.67804	5.31902	5.96349	4.59074	7.64675	2.27611	2.56721	2.68858	2.56825	2.23755	2.69724	A	A	A	A	A	A				ncRNA	chr6	99843220	99843541	-		ENSMUST00000157321	misc_RNA			Ensembl_transcript	http://asia.ensembl.org/Multi/Search/Results?q=ENSMUST00000157321;site=ensembl	ENSMUSG00000087946
A_30_P01017518	4.8165	4.44971	4.34447	5.18012	4.50378	4.13878	2.23153	2.18859	2.23573	2.23368	2.21802	2.13294	A	A	A	A	A	A			lincRNA:chr10:62812866-62831016 reverse strand	ncRNA	chr10	62829172	62829112	-		chr10:62812866-62831016_R				Agilent mouse V1
A_30_P01019489	14.0093	6.3627	5.96709	12.7741	6.89112	13.8041	3.91307	2.73044	2.8728	3.67986	2.68089	3.51182	P	A	A	P	A	P			lincRNA:chr8:18592437-18593034 reverse strand	ncRNA	chr8	18592880	18592822	-		chr8:18592437-18593034_R				Agilent mouse V1
mmu_2545_PI428960544	139.584	35.8255	55.8468	69.0101	94.0823	87.4681	7.26523	5.19139	6.05207	6.04495	6.35267	6.23435	P	P	P	P	P	P				ncRNA	chr9	78223922	78225249	-		FR118091	ncRNA			fRNAdb	http://www.ncrna.org/frnadb/detail.html?i_name=FR118091	7420453E03 FANTOM3,FT311563 RNAdb v2.0
mmu_3170_PI428960544	5.26425	4.90812	4.72444	5.52159	4.62083	4.43251	2.39343	2.38163	2.48637	2.42227	2.24417	2.1873	A	A	A	A	A	A				ncRNA	chr4	65067727	65070802	-		FR078862	ncRNA			fRNAdb	http://www.ncrna.org/frnadb/detail.html?i_name=FR078862	B930081O06 FANTOM3,FT322867 RNAdb v2.0
A_55_P2291776	909.121	1108.17	1119.42	1187.81	1561	1414.87	9.90944	10.215	10.3151	10.183	10.4331	10.269	P	P	P	P	P	P	4833447P13Rik	78902	Mus musculus 0 day neonate head cDNA, RIKEN full-length enriched library, clone:4833447P13 product:hypothetical protein, full insert sequence. [AK019531]	mRNA	chr6	108607656	108607600	-		AK019531				Agilent mouse V1
mmu_23279_PI428960544	5.09809	4.58412	4.87943	6.95167	7.4428	5.5239	2.34364	2.2591	2.54785	2.80712	2.78414	2.33351	A	A	A	A	A	A				ncRNA	chr12	41087087	41089471	-		FR219405	ncRNA			fRNAdb	http://www.ncrna.org/frnadb/detail.html?i_name=FR219405	D130007H23 FANTOM3,FT326558 RNAdb v2.0
A_30_P01023842	8.83974	9.15064	7.83185	7.98658	9.22698	16.238	3.18454	3.23373	3.2973	3.02504	3.05523	3.76065	A	A	A	A	A	A			lincRNA:chr1:87412059-87419385 forward strand	ncRNA	chr1	87412176	87412240	+		chr1:87412059-87419385_F				Agilent mouse V1
A_52_P1003430	5.08695	4.73938	4.66655	5.56193	4.61545	4.46497	2.34025	2.32949	2.4583	2.44193	2.24323	2.1918	A	A	A	A	A	A	Cypt15	78631	Mus musculus cysteine-rich perinuclear theca 15 (Cypt15), mRNA [NM_001177380]	mRNA	chrX	36700056	36700116	+	ENSMUST00000115114	NM_001177380		GO:0003674,GO:0005575,GO:0008150	molecular_function,cellular_component,biological_process	Agilent mouse V1
A_55_P2009943	155.23	162.101	118.322	202.878	177.552	221.984	7.41449	7.41263	7.10869	7.61208	7.29782	7.5972	P	P	P	P	P	P	Spen	56381	Mus musculus SPEN homolog, transcriptional regulator (Drosophila) (Spen), mRNA [NM_019763]	mRNA	chr4	141023872	141023824	-	ENSMUST00000105786	NM_019763		GO:0000122,GO:0000166,GO:0001085,GO:0001191,GO:0003676,GO:0003677,GO:0003697,GO:0003700,GO:0003714,GO:0003723,GO:0005515,GO:0005634,GO:0006351,GO:0006355,GO:0007219,GO:0017053,GO:0045892,GO:0045893,GO:0050769	negative regulation of transcription from RNA polymerase II promoter,nucleotide binding,RNA polymerase II transcription factor binding,RNA polymerase II transcription factor binding transcription factor activity involved in negative regulation of transcription,nucleic acid binding,DNA binding,single-stranded DNA binding,sequence-specific DNA binding transcription factor activity,transcription cor…	Agilent mouse V1
mmu_5986_PI428960544	4.80102	4.5137	4.43531	5.23987	6.41679	5.09774	2.22408	2.22219	2.30553	2.2698	2.58441	2.27074	A	A	A	A	A	A				ncRNA	chr2	170308456	170309503	-		FR151279	ncRNA			fRNAdb	http://www.ncrna.org/frnadb/detail.html?i_name=FR151279	4933405K06 FANTOM3,FT37716 RNAdb v2.0
A_30_P01030238	5.03325	4.55749	4.37528	5.32923	4.52733	4.29043	2.32152	2.2459	2.25892	2.32304	2.22332	2.16407	A	A	A	A	A	A			lincRNA:chr10:56151791-56184966 reverse strand	ncRNA						chr10:56151791-56184966_R				Agilent mouse V1
mmu_21691_PI428960544	5.06516	4.56029	4.41551	5.26205	4.35802	5.54536	2.33305	2.24727	2.2905	2.2832	2.17981	2.33684	A	A	A	A	A	A				ncRNA	chr15	51063185	51227156	-		FR129879	ncRNA			fRNAdb	http://www.ncrna.org/frnadb/detail.html?i_name=FR129879	B230339C10 FANTOM3,FT321678 RNAdb v2.0
A_55_P1978621	5.12457	4.75062	4.68281	5.56452	4.65848	4.47789	2.35193	2.33418	2.46686	2.44368	2.25144	2.19359	A	A	A	A	A	A	Gm5592	434172	Mus musculus predicted gene 5592 (Gm5592), mRNA [NM_001033782]	mRNA	chr7	48545496	48545552	+	ENSMUST00000097044	NM_001033782		GO:0003674,GO:0005575,GO:0008150	molecular_function,cellular_component,biological_process	Agilent mouse V1
mmu_8169_PI428960544	83.3921	92.486	81.7099	106.921	115.148	125.505	6.55555	6.59744	6.59004	6.68003	6.6488	6.75883	P	P	P	P	P	P				ncRNA	chr9	15114804	15116521	+		FR264826	ncRNA			fRNAdb	http://www.ncrna.org/frnadb/detail.html?i_name=FR264826	D230030F24 FANTOM3,FT327470 RNAdb v2.0
mmu_21485_PI428960544	13.4938	13.2757	12.8265	8.91381	8.64518	12.9437	3.85615	3.76404	3.99757	3.19561	2.97029	3.41711	A	A	A	A	A	A				ncRNA	chr9	55646028	55646087	-		FR343717	ncRNA			fRNAdb		gb|AK018445$549$10|tc|TC1626866$549$0|riken|8430427G23$549$10
mmu_19405_PI428960544	12.4142	23.3999	17.6873	9.11843	12.79	30.3062	3.72553	4.58966	4.44114	3.2281	3.50055	4.68405	A	P	A	A	P	P				ncRNA	chr18	31794781	31799034	+		FR311791	ncRNA			fRNAdb	http://www.ncrna.org/frnadb/detail.html?i_name=FR311791	F830112F11 FANTOM3,FT333367 RNAdb v2.0
mmu_12474_PI428960544	61.8948	76.6356	60.8476	68.1932	62.414	74.2392	6.13642	6.31515	6.17439	6.02815	5.75842	5.99982	P	P	P	P	P	P				ncRNA	chr2	125803491	125805247	+		FR008313	ncRNA			fRNAdb	http://www.ncrna.org/frnadb/detail.html?i_name=FR008313	E130318F11 FANTOM3,FT330925 RNAdb v2.0
A_30_P01029098	5.14388	4.75825	4.70028	5.58591	4.67265	4.46768	2.35872	2.33706	2.4753	2.45573	2.2539	2.19214	A	A	A	A	A	A			lincRNA:chr17:22862669-22872347 forward strand	ncRNA	chr17	22862716	22862776	+		chr17:22862669-22872347_F				Agilent mouse V1
mmu_21454_PI428960544	42.7945	55.4201	57.7863	74.1069	85.7205	79.9663	5.61312	5.83283	6.09962	6.15179	6.2153	6.10732	P	P	P	P	P	P				ncRNA	chr11	105122795	105125725	+		FR291395	ncRNA			fRNAdb	http://www.ncrna.org/frnadb/detail.html?i_name=FR291395	9530001G02 FANTOM3,FT313367 RNAdb v2.0
A_30_P01021549	8.93529	6.46521	21.1224	9.23423	4.60491	11.0694	3.20174	2.75372	4.68362	3.24622	2.24084	3.17854	A	A	P	A	A	A			lincRNA:chr12:52944867-52971992 forward strand	ncRNA	chr12	52966984	52967040	+		chr12:52944867-52971992_F				Agilent mouse V1
mmu_33568_PI428960544	20.3098	33.0748	32.6409	35.8042	38.4997	27.2547	4.51071	5.0751	5.2944	5.11228	5.05678	4.53008	P	P	P	P	P	P				ncRNA	chr6	30754783	30757552	+		n421244	lncRNA			NONCODEv3.0	http://www.noncode.org/search.php?keyword=n421244&sbt=Search	NONMMUT056131
A_30_P01022620	4.84891	4.52481	4.55933	5.25169	8.71523	4.26186	2.24531	2.22831	2.39388	2.27625	2.98138	2.15885	A	A	A	A	A	A			lincRNA:chr3:27837825-27880925 reverse strand	ncRNA	chr3	27851488	27851430	-		chr3:27837825-27880925_R				Agilent mouse V1
mmu_12185_PI428960544	6.39219	8.00651	5.66362	12.1849	9.94202	13.2054	2.68144	3.05193	2.78959	3.6155	3.15513	3.44697	A	A	A	P	A	A				ncRNA	chr2	155844876	155862364	-		FR175176	ncRNA			fRNAdb	http://www.ncrna.org/frnadb/detail.html?i_name=FR175176	9530083L01 FANTOM3,FT314138 RNAdb v2.0
A_55_P2153631	82.7478	91.3162	72.3732	84.994	119.225	108.712	6.54664	6.57896	6.41687	6.35184	6.69807	6.54711	P	P	P	P	P	P				mRNA	chr15	95606200	95606256	+		NAP114223-1				Agilent mouse V1
mmu_8267_PI428960544	720.227	912.242	678.653	874.463	906.501	1071.97	9.58849	9.93313	9.60407	9.72918	9.65998	9.8768	P	P	P	P	P	P				ncRNA	chr18	36452279	36454825	+		FR196116	ncRNA			fRNAdb	http://www.ncrna.org/frnadb/detail.html?i_name=FR196116	A330049K10 FANTOM3,FT316691 RNAdb v2.0
A_55_P2050913	5.23096	4.78841	4.72523	5.56515	4.74754	4.50118	2.38418	2.34899	2.48663	2.44393	2.26844	2.19658	A	A	A	A	A	A	Jakmip3	74004	Mus musculus janus kinase and microtubule interacting protein 3 (Jakmip3), mRNA [NM_028708]	mRNA	chr7	146217072	146217120	+	ENSMUST00000106111	NM_028708		GO:0003674,GO:0005575,GO:0005794,GO:0008017,GO:0008150,GO:0019900	molecular_function,cellular_component,Golgi apparatus,microtubule binding,biological_process,kinase binding	Agilent mouse V1
A_30_P01030007	6.0699	8.87268	7.89867	11.1931	18.0461	14.8006	2.59855	3.19157	3.31048	3.50456	3.98182	3.62465	A	A	A	A	P	A			lincRNA:chr2:71576218-71603818 forward strand	ncRNA	chr2	71588336	71588400	+		chr2:71576218-71603818_F				Agilent mouse V1
mmu_27480_PI428960544	1213	1674.28	1200	1726.86	1905.25	1903.53	10.3391	10.8451	10.4187	10.718	10.7107	10.6993	P	P	P	P	P	P				ncRNA	chr8	28270299	28281163	+		FR018673	ncRNA			fRNAdb	http://www.ncrna.org/frnadb/detail.html?i_name=FR018673	A430082A11 FANTOM3,FT317418 RNAdb v2.0
A_51_P413710	956.684	834.581	792.382	970.509	992.558	1098.61	9.98939	9.81134	9.8249	9.89722	9.79135	9.90968	P	P	P	P	P	P	Ap3d1	11776	Mus musculus adaptor-related protein complex 3, delta 1 subunit (Ap3d1), mRNA [NM_007460]	mRNA	chr10	80170152	80170096	-	ENSMUST00000020420	NM_007460		GO:0005737,GO:0005794,GO:0005802,GO:0006810,GO:0006829,GO:0006886,GO:0008089,GO:0008565,GO:0010008,GO:0015031,GO:0016020,GO:0016192,GO:0019882,GO:0030117,GO:0030424,GO:0033365,GO:0043195,GO:0048007,GO:0048490,GO:0048499,GO:0051138,GO:0061088	cytoplasm,Golgi apparatus,trans-Golgi network,transport,zinc ion transport,intracellular protein transport,anterograde axon cargo transport,protein transporter activity,endosome membrane,protein transport,membrane,vesicle-mediated transport,antigen processing and presentation,membrane coat,axon,protein localization to organelle,terminal button,antigen processing and presentation, exogenous lipid …	Agilent mouse V1
A_55_P2028015	112.002	145.087	131.999	182.74	148.999	173.883	6.9615	7.25246	7.26411	7.45599	7.03151	7.24529	P	P	P	P	P	P	Pawr	114774	Mus musculus PRKC, apoptosis, WT1, regulator (Pawr), mRNA [NM_054056]	mRNA	chr10	107851280	107851344	+	ENSMUST00000095313	NM_054056		GO:0003779,GO:0005515,GO:0005634,GO:0005737,GO:0005884,GO:0005886,GO:0006351,GO:0006355,GO:0006915,GO:0006917,GO:0019899,GO:0030889,GO:0042094,GO:0042130,GO:0042986,GO:0043522,GO:0050860,GO:0051017	actin binding,protein binding,nucleus,cytoplasm,actin filament,plasma membrane,transcription, DNA-dependent,regulation of transcription, DNA-dependent,apoptotic process,induction of apoptosis,enzyme binding,negative regulation of B cell proliferation,interleukin-2 biosynthetic process,negative regulation of T cell proliferation,positive regulation of amyloid precursor protein biosynthetic process…	Agilent mouse V1
mmu_13426_PI428960544	1063.66	1141.39	1086.71	1221.59	1090.4	1180.72	10.1458	10.2654	10.2802	10.2215	9.9343	10.0105	P	P	P	P	P	P				ncRNA	chr3	65183585	65185688	-		FR250606	ncRNA			fRNAdb	http://www.ncrna.org/frnadb/detail.html?i_name=FR250606	2810047D15 FANTOM3,FT34348 RNAdb v2.0
A_30_P01030552	4.70574	6.18751	4.30169	6.5311	4.24399	4.10518	2.17657	2.68992	2.20501	2.70533	2.14991	2.12458	A	A	A	A	A	A			lincRNA:chr12:16447954-16448489 forward strand	ncRNA	chr12	16448430	16448489	+		chr12:16447954-16448489_F				Agilent mouse V1
mmu_26671_PI428960544	19.9099	50.685	26.4447	31.3242	32.159	32.656	4.48012	5.70194	5.00057	4.92054	4.7913	4.79459	P	P	P	P	P	P				ncRNA	chr15	10619045	10644313	-		FR159303	ncRNA			fRNAdb	http://www.ncrna.org/frnadb/detail.html?i_name=FR159303	B230308H11 FANTOM3,FT321484 RNAdb v2.0
mmu_8228_PI428960544	4.7778	4.44251	4.35391	5.13492	5.41955	5.01771	2.21168	2.18519	2.24256	2.20803	2.37929	2.25997	A	A	A	A	A	A				ncRNA	chr19	40724151	40724210	-		FR131636	ncRNA			fRNAdb		gb|AK087130$479$174|tc|TC1614293$479$174|riken|E030029C23$479$174|nap|NAP087749-1$479$174
A_30_P01030584	4.67769	4.95443	4.24085	6.75187	6.35586	9.60133	2.16534	2.39505	2.16552	2.75921	2.57123	2.98224	A	A	A	A	A	A			lincRNA:chr12:109995552-109996185 reverse strand	ncRNA	chr12	109995968	109995912	-		chr12:109995552-109996185_R				Agilent mouse V1
A_51_P244213	291.79	343.137	286.995	388.302	483.883	504.899	8.30996	8.51553	8.36705	8.54477	8.75299	8.7881	P	P	P	P	P	P	Hapln3	67666	Mus musculus hyaluronan and proteoglycan link protein 3 (Hapln3), mRNA [NM_178255]	mRNA	chr7	86262104	86262040	-	ENSMUST00000032827	NM_178255		GO:0005540,GO:0005575,GO:0005576,GO:0005578,GO:0007155,GO:0008150	hyaluronic acid binding,cellular_component,extracellular region,proteinaceous extracellular matrix,cell adhesion,biological_process	Agilent mouse V1
A_55_P1973906	984.32	1042.78	833.01	2514.83	2335.57	2698.7	10.0323	10.1312	9.89722	11.2697	11.0028	11.2031	P	P	P	P	P	P	Trp53inp1	60599	Mus musculus transformation related protein 53 inducible nuclear protein 1 (Trp53inp1), transcript variant 1, mRNA [NM_021897]	mRNA	chr4	11092530	11092589	+	ENSMUST00000132346	NM_021897		GO:0005634,GO:0005730,GO:0005737,GO:0005776,GO:0005829,GO:0006351,GO:0006355,GO:0006914,GO:0006915,GO:0006917,GO:0006950,GO:0007050,GO:0008285,GO:0010508,GO:0016209,GO:0030336,GO:0031410,GO:0045893,GO:0048102	nucleus,nucleolus,cytoplasm,autophagic vacuole,cytosol,transcription, DNA-dependent,regulation of transcription, DNA-dependent,autophagy,apoptotic process,induction of apoptosis,response to stress,cell cycle arrest,negative regulation of cell proliferation,positive regulation of autophagy,antioxidant activity,negative regulation of cell migration,cytoplasmic vesicle,positive regulation of transcr…	Agilent mouse V1
mmu_25321_PI428960544	4.75525	4.44302	7.19656	5.13443	4.21252	4.1109	2.19906	2.18543	3.17431	2.20762	2.14192	2.12594	A	A	A	A	A	A				ncRNA	chr7	145753567	145753978	-		FR153135	ncRNA			fRNAdb	http://www.ncrna.org/frnadb/detail.html?i_name=FR153135	2900001A22 FANTOM3,FT34519 RNAdb v2.0
A_52_P120655	5.39039	4.86839	4.77636	5.57744	4.78926	4.5131	2.4273	2.37181	2.51036	2.4512	2.27536	2.19806	A	A	A	A	A	A	Igfl3	232925	Mus musculus IGF-like family member 3 (Igfl3), mRNA [NM_001003393]	mRNA	chr7	18765384	18765618	+	ENSMUST00000152973	NM_001003393		GO:0005515,GO:0005576,GO:0005615,GO:0008150	protein binding,extracellular region,extracellular space,biological_process	Agilent mouse V1
A_30_P01024655	7.84027	31.1088	17.5575	34.9631	54.1429	52.479	3.00105	4.98783	4.43131	5.0811	5.55011	5.48803	A	P	P	P	P	P			lincRNA:chr9:13224147-13424397 reverse strand	ncRNA	chr9	13256238	13256179	-		chr9:13224147-13424397_R				Agilent mouse V1
mmu_11082_PI428960544	4.83639	7.2025	4.29789	5.25344	4.32838	10.8353	2.23997	2.90722	2.20167	2.27741	2.17218	3.1486	A	A	A	A	A	A				ncRNA	chr9	23027729	23033793	+		FR378326	ncRNA			fRNAdb	http://www.ncrna.org/frnadb/detail.html?i_name=FR378326	C530044F15 FANTOM3,FT325493 RNAdb v2.0
mmu_3660_PI428990136	28.1987	42.0922	33.5675	35.3175	51.2929	38.3725	5.00663	5.42565	5.33421	5.09393	5.47162	5.02792	P	P	P	P	P	P				ncRNA	chr12	11209294	11211215	-		FR105334	ncRNA			fRNAdb	http://www.ncrna.org/frnadb/detail.html?i_name=FR105334	9530020I12 FANTOM3,FT313803 RNAdb v2.0
mmu_3557_PI428960544	5.07308	7.68791	6.06962	9.8064	7.28941	11.7476	2.33631	2.99731	2.9018	3.32886	2.75517	3.27196	A	A	A	A	A	P				ncRNA	chr7	97357487	97361052	+		FR094167	ncRNA			fRNAdb	http://www.ncrna.org/frnadb/detail.html?i_name=FR094167	D630029B17 FANTOM3,FT328722 RNAdb v2.0
mmu_7732_PI428960544	6.12009	4.56209	4.39686	5.2452	4.45925	7.17706	2.6115	2.24807	2.27536	2.2732	2.20659	2.61959	A	A	A	A	A	A				ncRNA	chr4	128523440	128550942	+		FR042720	ncRNA			fRNAdb	http://www.ncrna.org/frnadb/detail.html?i_name=FR042720	9930028L14 FANTOM3,FT314713 RNAdb v2.0
mmu_12506_PI428960544	7.40055	7.58646	6.58177	7.49075	6.92295	9.06853	2.91125	2.97837	3.03639	2.92397	2.6863	2.91004	A	A	A	A	A	A				ncRNA	chr13	105623153	105624354	+		FR047351	ncRNA			fRNAdb		ens|ENSMUST00000156105$395$1351|gb|AK013737$418$29|gb|BC027133$382$1389|tc|TC1627544$418$1980
A_51_P354038	124.412	132.905	107.165	125.455	134.751	139.739	7.10374	7.12271	6.9712	6.91268	6.87685	6.92039	P	P	P	P	P	P	Tmc6	217353	Mus musculus transmembrane channel-like gene family 6 (Tmc6), transcript variant 1, mRNA [NM_145439]	mRNA	chr11	117627504	117627448	-	ENSMUST00000148220	NM_145439		GO:0003674,GO:0005575,GO:0005783,GO:0008150,GO:0016020,GO:0016021	molecular_function,cellular_component,endoplasmic reticulum,biological_process,membrane,integral to membrane	Agilent mouse V1
mmu_3301_PI428994341	4.50265	4.21077	4.06878	4.87485	4.04859	3.96895	2.1065	2.09038	2.08642	2.09863	2.09488	2.08419	A	A	A	A	A	A				ncRNA	chr14	98935881	98935940	+		uc.353+	ncRNA			UCR
mmu_34447_PI428960544	4.80942	4.49384	4.34381	5.16635	4.30858	4.16313	2.22797	2.21217	2.2352	2.22628	2.16689	2.13873	A	A	A	A	A	A				ncRNA	chr16	31428073	31428132	-		XR_168941.1	ncRNA			RefSeq_noncoding RNA		ref|XR_384809$2477$113|ref|XR_396976$2476$113|gb|AK036265$1731$110|gb|XR_168941$2045$111
mmu_3169_PI428960544	4.81237	5.58896	4.38192	5.33842	4.32885	4.21522	2.22948	2.54695	2.26422	2.32777	2.17229	2.1502	A	A	A	A	A	A				ncRNA	chr18	47482773	47485504	+		FR363939	ncRNA			fRNAdb	http://www.ncrna.org/frnadb/detail.html?i_name=FR363939	F830004N09 FANTOM3,FT332588 RNAdb v2.0
mmu_31144_PI428960544	13.4097	33.2734	25.7979	21.4066	21.7914	28.494	3.84648	5.0826	4.96312	4.3827	4.24617	4.59496	A	P	P	A	P	P				ncRNA	chr13	30428309	30437779	+		n295936	mRNAlike lncRNA			NONCODEv3.0	http://www.noncode.org/search.php?keyword=n295936&sbt=Search	NONMMUT016847
A_52_P548963	4.79796	20.4297	9.50558	16.8156	9.4622	4.20023	2.22243	4.3876	3.57406	4.05022	3.08782	2.14697	A	A	A	A	A	A	Hsd3b4	15495	Mus musculus hydroxy-delta-5-steroid dehydrogenase, 3 beta- and steroid delta-isomerase 4 (Hsd3b4), transcript variant 1, mRNA [NM_001111336]	mRNA	chr3	98314272	98313904	-	ENSMUST00000167753	NM_001111336		GO:0003854,GO:0005496,GO:0005739,GO:0005743,GO:0006694,GO:0042448,GO:0043231,GO:0050810,GO:0051287	3-beta-hydroxy-delta5-steroid dehydrogenase activity,steroid binding,mitochondrion,mitochondrial inner membrane,steroid biosynthetic process,progesterone metabolic process,intracellular membrane-bounded organelle,regulation of steroid biosynthetic process,NAD binding	Agilent mouse V1
A_52_P278295	55.0449	76.5849	55.5231	84.7962	81.5142	82.7885	5.96522	6.31383	6.04554	6.34763	6.14129	6.15665	P	P	P	P	P	P	Pear1	73182	Mus musculus platelet endothelial aggregation receptor 1 (Pear1), transcript variant 1, mRNA [NM_028460]	mRNA	chr3	87553208	87553152	-	ENSMUST00000173490	NM_028460		GO:0001891,GO:0003674,GO:0005886,GO:0016020,GO:0016021,GO:0043654	phagocytic cup,molecular_function,plasma membrane,membrane,integral to membrane,recognition of apoptotic cell	Agilent mouse V1
A_30_P01026870	37.8912	35.4404	33.5028	38.1748	76.8053	56.4606	5.44084	5.17663	5.33079	5.2017	6.0568	5.5946	P	P	P	P	P	P			lincRNA:chr10:120116843-120182671 reverse strand	ncRNA	chr10	120149248	120149192	-		chr10:120116843-120182671_R				Agilent mouse V1
A_30_P01031682	597.598	557.791	498.785	686.302	681.173	642.996	9.32694	9.22207	9.15524	9.37722	9.24495	9.13911	P	P	P	P	P	P			lincRNA:chr18:82858314-82872414 forward strand	ncRNA	chr18	82862440	82862496	+		chr18:82858314-82872414_F				Agilent mouse V1
A_55_P2051444	16.8852	17.9659	7.80376	10.4739	13.6963	19.5659	4.2072	4.19728	3.29284	3.41824	3.59248	4.0429	A	A	A	A	A	A	Pgk2	18663	Mus musculus phosphoglycerate kinase 2 (Pgk2), mRNA [NM_031190]	mRNA	chr17	40344424	40344364	-	ENSMUST00000033585	NM_031190		GO:0000166,GO:0004618,GO:0005524,GO:0005737,GO:0006096,GO:0016301,GO:0016310,GO:0016740	nucleotide binding,phosphoglycerate kinase activity,ATP binding,cytoplasm,glycolysis,kinase activity,phosphorylation,transferase activity	Agilent mouse V1
A_30_P01021397	4.6579	7.25343	4.31081	5.18152	4.18448	6.10548	2.15792	2.91831	2.21179	2.23457	2.13501	2.42906	A	A	A	A	A	A			lincRNA:chr15:98845813-98849936 reverse strand	ncRNA	chr15	98849864	98849800	-		chr15:98845813-98849936_R				Agilent mouse V1
A_30_P01020003	47.492	58.0148	57.9607	45.3791	40.9629	47.9338	5.75689	5.90381	6.10312	5.44466	5.14325	5.35445	P	P	P	P	P	P			lincRNA:chr14:77511189-77522852 forward strand	ncRNA	chr14	77511608	77511672	+		chr14:77511189-77522852_F				Agilent mouse V1
mmu_10301_PI428960544	190.535	209.735	225.159	230.913	365.798	358.273	7.69875	7.78855	8.02281	7.79555	8.34464	8.29364	P	P	P	P	P	P				ncRNA	chr10	93189470	93190952	+		FR366004	ncRNA			fRNAdb	http://www.ncrna.org/frnadb/detail.html?i_name=FR366004	G930047P07 FANTOM3,FT334521 RNAdb v2.0
A_30_P01029844	5.36479	5.04221	5.67357	4.90038	4.02759	3.9861	2.42045	2.41537	2.79338	2.1069	2.08862	2.08967	A	A	A	A	A	A			lincRNA:chr12:53669892-53710742 reverse strand	ncRNA	chr12	53670292	53670232	-		chr12:53669892-53710742_R				Agilent mouse V1
mmu_19025_PI428960544	190.551	293.991	188.895	313.581	297.593	328.391	7.69896	8.28149	7.77287	8.24389	8.04877	8.16921	P	P	P	P	P	P				ncRNA	chr4	132695935	132697443	+		FR090837	ncRNA			fRNAdb	http://www.ncrna.org/frnadb/detail.html?i_name=FR090837	D930032K10 FANTOM3,FT329785 RNAdb v2.0
mmu_14384_PI428960544	4.85488	4.57445	4.44676	5.2529	4.35512	4.21499	2.24803	2.25427	2.31433	2.27698	2.17877	2.15013	A	A	A	A	A	A				ncRNA	chr2	34223631	34227310	-		FR133784	ncRNA			fRNAdb	http://www.ncrna.org/frnadb/detail.html?i_name=FR133784	D230035L23 FANTOM3,FT327537 RNAdb v2.0
A_51_P245405	4.77415	4.49605	9.70507	5.27588	4.28694	8.19652	2.20984	2.2132	3.60175	2.2917	2.16152	2.78183	A	A	A	A	A	A	Ppp3cc	19057	Mus musculus protein phosphatase 3, catalytic subunit, gamma isoform (Ppp3cc), mRNA [NM_008915]	mRNA	chr14	70617808	70617752	-	ENSMUST00000078434	NM_008915		GO:0004721,GO:0005516,GO:0016787,GO:0046872	phosphoprotein phosphatase activity,calmodulin binding,hydrolase activity,metal ion binding	Agilent mouse V1
A_55_P2256393	4.77419	4.5012	4.37436	5.28286	4.28623	4.24015	2.20991	2.21571	2.25806	2.29599	2.1613	2.15514	A	A	A	A	A	A	1700030L22Rik	75576	AGENCOURT_10614464 NIH_MGC_169 Mus musculus cDNA clone IMAGE:6742639 5', mRNA sequence [BU961976]	mRNA						BU961976				Agilent mouse V1
mmu_18412_PI428960544	7.11433	6.63139	4.06576	4.88703	7.59671	8.52895	2.84575	2.78804	2.08518	2.10285	2.81061	2.83247	A	A	A	A	A	A				ncRNA	chr17	71874292	71876144	-		FR394905	ncRNA			fRNAdb	http://www.ncrna.org/frnadb/detail.html?i_name=FR394905	8030461E11 FANTOM3,FT311792 RNAdb v2.0
ERCC-00028_121	37.0316	37.2051	42.0967	43.6266	49.1618	48.9829	5.40835	5.24693	5.6551	5.38749	5.40801	5.38582	P	P	P	P	P	P
mmu_6052_PI428960544	12.0442	12.1895	12.4982	7.42025	7.02192	7.17205	3.67632	3.64267	3.96048	2.90825	2.70705	2.61848	A	A	A	A	A	A				ncRNA	chr4	41491910	41495280	-		FR266901	ncRNA			fRNAdb	http://www.ncrna.org/frnadb/detail.html?i_name=FR266901	A130079F12 FANTOM3,FT315658 RNAdb v2.0
A_30_P01021556	89.7363	116.42	80.6587	114.88	131.799	139.233	6.65666	6.93742	6.5719	6.78446	6.84355	6.91422	P	P	P	P	P	P			lincRNA:chr8:19678750-20038750 forward strand	ncRNA	chr8	19889308	19889366	+		chr8:19678750-20038750_F				Agilent mouse V1
A_52_P355014	567.347	603.063	557.807	607.119	589.596	739.776	9.24684	9.33862	9.32174	9.20489	9.04652	9.33717	P	P	P	P	P	P	Rbm8a	60365	Mus musculus RNA binding motif protein 8a (Rbm8a), transcript variant 2, mRNA [NM_025875]	mRNA	chr3	96434832	96434896	+	ENSMUST00000048915	NM_025875		GO:0000184,GO:0003729,GO:0005634,GO:0035145,GO:0071013	nuclear-transcribed mRNA catabolic process, nonsense-mediated decay,mRNA binding,nucleus,exon-exon junction complex,catalytic step 2 spliceosome	Agilent mouse V1
mmu_31486_PI428960544	46.566	38.5542	44.3961	51.5914	61.7491	52.8747	5.72861	5.29931	5.72999	5.63575	5.73827	5.49831	P	P	P	P	P	P				ncRNA	chr1	172612608	172612918	+		n297432	mRNAlike lncRNA			NONCODEv3.0	http://www.noncode.org/search.php?keyword=n297432&sbt=Search	NONMMUT003739
A_30_P01030316	4.4272	4.20905	4.12834	4.89108	4.12984	3.9543	2.08198	2.08969	2.11198	2.10408	2.11893	2.07933	A	A	A	A	A	A			lincRNA:chr2:157361470-157379813 forward strand	ncRNA	chr2	157378672	157378736	+		chr2:157361470-157379813_F				Agilent mouse V1
mmu_24854_PI428960544	10.0131	6.62399	4.1304	8.07833	10.7318	15.4742	3.37617	2.78685	2.11293	3.04205	3.25613	3.69044	A	A	A	A	A	P				ncRNA	chr14	99499173	99500557	+		FR126416	ncRNA			fRNAdb	http://www.ncrna.org/frnadb/detail.html?i_name=FR126416	D030048H11 FANTOM3,FT326316 RNAdb v2.0
mmu_21363_PI428960544	14.3004	13.7681	21.2859	22.1946	8.63907	26.2936	3.94303	3.81663	4.69536	4.4311	2.96931	4.47582	A	A	P	P	A	P				ncRNA	chr9	72736851	72738292	+		FR172087	ncRNA			fRNAdb	http://www.ncrna.org/frnadb/detail.html?i_name=FR172087	C430016J02 FANTOM3,FT313277 RNAdb v2.0
mmu_5654_PI428960544	364.52	264.761	276.591	309.998	448.815	393.629	8.62225	8.13135	8.31461	8.22721	8.64299	8.42624	P	P	P	P	P	P				ncRNA	chr19	46254972	46259349	+		FR401233	ncRNA			fRNAdb	http://www.ncrna.org/frnadb/detail.html?i_name=FR401233	D430033H22 FANTOM3,FT328320 RNAdb v2.0
A_65_P01415	133.471	139.761	141.312	173.337	166.965	173.68	7.20439	7.1978	7.36159	7.37927	7.2084	7.24234	P	P	P	P	P	P	Kremen1	84035	Mus musculus kringle containing transmembrane protein 1 (Kremen1), mRNA [NM_032396]	mRNA	chr11	5091808	5091749	-	ENSMUST00000020662	NM_032396		GO:0016020,GO:0016021,GO:0016055	membrane,integral to membrane,Wnt receptor signaling pathway	Agilent mouse V1
mmu_22273_PI428960544	193.576	214.931	162.921	270.931	169.002	226.087	7.72406	7.82911	7.56434	8.03169	7.22666	7.62319	P	P	P	P	P	P				ncRNA	chr2	29035378	29037984	+		FR098841	ncRNA			fRNAdb	http://www.ncrna.org/frnadb/detail.html?i_name=FR098841	A130090N03 FANTOM3,FT315796 RNAdb v2.0
mmu_19295_PI428960544	4.46345	4.25996	4.14608	5.00443	4.93982	6.66462	2.0939	2.10875	2.11974	2.14415	2.29867	2.52658	A	A	A	A	A	A				ncRNA	chr6	92571833	92574088	-		FR228095	ncRNA			fRNAdb	http://www.ncrna.org/frnadb/detail.html?i_name=FR228095	6030448N05 FANTOM3,FT39436 RNAdb v2.0
A_55_P2029726	4851.25	4864.31	4583.97	5898.9	5252.01	6379.05	12.3204	12.3767	12.3451	12.5211	12.1674	12.4436	P	P	P	P	P	P				mRNA	chr19	49784224	49784168	-		NAP060728-1				Agilent mouse V1
A_30_P01033543	12.1749	5.79668	5.52261	9.53191	9.58785	13.5795	3.69382	2.59566	2.74967	3.29035	3.10478	3.48782	A	A	A	A	A	A			lincRNA:chr8:41730287-41746862 forward strand	ncRNA	chr8	41746296	41746356	+		chr8:41730287-41746862_F				Agilent mouse V1
A_30_P01021398	576.662	608.099	485.809	846.1	805.604	1000.52	9.27511	9.34913	9.11483	9.68201	9.48714	9.77601	P	P	P	P	P	P			lincRNA:chr17:26911397-26917047 forward strand	ncRNA	chr17	26913056	26913116	+		chr17:26911397-26917047_F				Agilent mouse V1
mmu_28886_PI428960544	4.73124	4.52525	4.42912	5.36827	4.22643	4.20616	2.18775	2.22857	2.3011	2.34339	2.14567	2.14825	A	A	A	A	A	A				ncRNA	chr3	101814077	101818574	+		n271533	mRNAlike lncRNA			NONCODEv3.0	http://www.noncode.org/search.php?keyword=n271533&sbt=Search
mmu_10513_PI428960544	4.46	4.25981	4.13325	4.96685	3.9667	3.98065	2.09268	2.10863	2.11398	2.1299	2.06991	2.08778	A	A	A	A	A	A				ncRNA	chr14	47625261	47627803	-		FR037665	ncRNA			fRNAdb	http://www.ncrna.org/frnadb/detail.html?i_name=FR037665	D230030G06 FANTOM3,FT327471 RNAdb v2.0
A_30_P01030589	22.4803	6.90879	13.5157	16.1851	15.0124	17.7649	4.66965	2.84796	4.0699	4.00027	3.72276	3.89454	P	A	A	A	P	P			lincRNA:chr15:61984389-62102500 reverse strand	ncRNA	chr15	62084352	62084292	-		chr15:61984389-62102500_R				Agilent mouse V1
A_30_P01024857	22.0728	20.5265	11.1897	21.0756	12.8212	22.6387	4.63958	4.39471	3.80062	4.35945	3.50434	4.25498	P	P	A	A	A	P			lincRNA:chr18:5951953-5952386 forward strand	ncRNA	chr18	5951997	5952056	+		chr18:5951953-5952386_F				Agilent mouse V1
A_30_P01019241	29.0053	26.0891	27.7107	31.0264	49.3021	51.4434	5.04961	4.74133	5.06151	4.9069	5.41331	5.45962	P	P	P	P	P	P			lincRNA:chr2:154235540-154248551 forward strand	ncRNA	chr2	154246144	154246208	+		chr2:154235540-154248551_F				Agilent mouse V1
mmu_23956_PI428960544	5.9737	4.60572	6.72259	8.0171	4.26055	9.58521	2.5731	2.2689	3.06904	3.03045	2.15424	2.98046	A	A	A	A	A	A				ncRNA	chr8	18882984	18884413	+		FR031438	ncRNA			fRNAdb	http://www.ncrna.org/frnadb/detail.html?i_name=FR031438	9830165D24 FANTOM3,FT31231 RNAdb v2.0
mmu_14054_PI428960544	34.1862	52.3979	34.0816	51.4217	37.2044	60.0169	5.29145	5.75317	5.35957	5.63059	5.00712	5.68619	P	P	P	P	P	P				ncRNA	chr1	23284671	23285852	+		FR012197	ncRNA			fRNAdb	http://www.ncrna.org/frnadb/detail.html?i_name=FR012197	D730035N20 FANTOM3,FT328962 RNAdb v2.0
A_30_P01017705	21.0754	17.7045	16.9332	8.06018	22.7927	28.9677	4.56867	4.17916	4.38178	3.03825	4.31045	4.61898	P	A	P	A	P	P			lincRNA:chr11:6421951-6429173 forward strand	ncRNA	chr11	6428047	6428106	+		chr11:6421951-6429173_F				Agilent mouse V1
mmu_19191_PI428960544	12.9861	10.9017	8.6463	8.62002	9.14811	11.0522	3.79708	3.47969	3.44025	3.14331	3.04478	3.1763	A	A	A	A	A	A				ncRNA	chr14	34191110	34191958	-		FR351857	ncRNA			fRNAdb	http://www.ncrna.org/frnadb/detail.html?i_name=FR351857	A930041C15 FANTOM3,FT320645 RNAdb v2.0
mmu_13612_PI428960544	4.71449	4.63104	4.40257	5.20404	4.94253	6.66941	2.17986	2.28142	2.27965	2.24782	2.29919	2.52735	A	A	A	A	A	A				ncRNA	chr8	129084711	129085291	+		FR183481	ncRNA			fRNAdb	http://www.ncrna.org/frnadb/detail.html?i_name=FR183481	A530065G20 FANTOM3,FT317860 RNAdb v2.0
mmu_35168_PI428960544	4.82046	4.48477	4.35581	5.25137	4.32064	4.18051	2.23328	2.20718	2.24362	2.27614	2.17006	2.1427	A	A	A	A	A	A				ncRNA	chrX	154190409	154190468	+		NR_045569.1	ncRNA			RefSeq_noncoding RNA		ref|NM_001252591$939$71|ref|NR_045569$1014$71|ref|NR_103722$974$71|ens|ENSMUST00000112521$785$53
mmu_9993_PI428960544	4.91538	4.27576	4.50267	4.91958	3.94394	4.12704	2.27487	2.11516	2.35447	2.11323	2.0627	2.13006	A	A	A	A	A	A
A_55_P2410711	4.90719	4.66542	4.57096	5.49387	4.3964	4.37343	2.27118	2.29896	2.40268	2.40781	2.18949	2.17823	A	A	A	A	A	A	4930434J08Rik	73979	Mus musculus 0 day neonate cerebellum cDNA, RIKEN full-length enriched library, clone:C230049M24 product:unclassifiable, full insert sequence. [AK082424]	mRNA	chr11	20644844	20644904	+		AK082424				Agilent mouse V1
A_30_P01032556	17.674	17.7641	16.0936	7.72396	18.9913	12.148	4.28429	4.18288	4.31132	2.97677	4.05364	3.32221	A	P	P	A	P	A			lincRNA:chr8:94841965-94881130 forward strand	ncRNA	chr8	94872168	94872224	+		chr8:94841965-94881130_F				Agilent mouse V1
mmu_9985_PI428960544	23.0809	28.5103	16.7471	22.5373	25.2269	25.6047	4.7109	4.86602	4.36612	4.45263	4.44272	4.43619	P	P	P	P	P	P
A_30_P01025850	4.91558	4.51158	4.34201	5.28164	4.39487	4.21502	2.27504	2.22106	2.23391	2.2952	2.18899	2.15014	A	A	A	A	A	A			lincRNA:chr17:3198868-3394643 reverse strand	ncRNA	chr17	3207109	3207050	-		chr17:3198868-3394643_R				Agilent mouse V1
A_55_P2073682	6.22139	8.26293	4.59261	7.25437	11.9314	12.504	2.63849	3.09407	2.41624	2.87348	3.40303	3.3654	A	A	A	A	A	A	Grm4	268934	Mus musculus glutamate receptor, metabotropic 4 (Grm4), mRNA [NM_001013385]	mRNA	chr17	27571586	27571528	-	ENSMUST00000163112	NM_001013385		GO:0000187,GO:0001642,GO:0004871,GO:0004930,GO:0005622,GO:0005886,GO:0005887,GO:0007165,GO:0007186,GO:0007196,GO:0007268,GO:0007612,GO:0016020,GO:0016021,GO:0031410,GO:0043005,GO:0043195,GO:0043198,GO:0048787	activation of MAPK activity,group III metabotropic glutamate receptor activity,signal transducer activity,G-protein coupled receptor activity,intracellular,plasma membrane,integral to plasma membrane,signal transduction,G-protein coupled receptor signaling pathway,adenylate cyclase-inhibiting G-protein coupled glutamate receptor signaling pathway,synaptic transmission,learning,membrane,integral t…	Agilent mouse V1
A_30_P01032481	11.602	7.27625	7.85166	7.76718	9.28913	4.17574	3.61678	2.92179	3.30122	2.98483	3.06394	2.14178	A	A	A	A	A	A			lincRNA:chrX:123303474-123305531 forward strand	ncRNA	chrX	123303960	123304016	+		chrX:123303474-123305531_F				Agilent mouse V1
mmu_34941_PI428960544	7.29109	15.1468	11.8493	19.1785	19.4348	17.9452	2.88651	3.95475	3.8827	4.22941	4.08513	3.90983	A	A	A	A	P	A				ncRNA	chr13	63390499	63390558	-		NR_045794.1	ncRNA			RefSeq_noncoding RNA		ref|NR_045794$2667$37
A_51_P409349	4.96479	4.69562	4.60612	5.52918	4.46222	4.40703	2.29658	2.31211	2.42416	2.42624	2.20742	2.18363	A	A	A	A	A	A	Trim29	72169	Mus musculus tripartite motif-containing 29 (Trim29), mRNA [NM_023655]	mRNA	chr9	43144032	43144092	+	ENSMUST00000034511	NM_023655		GO:0000122,GO:0002039,GO:0005515,GO:0005622,GO:0005737,GO:0008270,GO:0046872,GO:1900181	negative regulation of transcription from RNA polymerase II promoter,p53 binding,protein binding,intracellular,cytoplasm,zinc ion binding,metal ion binding,negative regulation of protein localization to nucleus	Agilent mouse V1
mmu_2852_PI428960544	4.85484	4.59139	4.50392	5.33723	4.39892	4.27505	2.24794	2.26197	2.35512	2.3271	2.1902	2.16121	A	A	A	A	A	A				ncRNA	chr18	26372864	26374149	+		FR391823	ncRNA			fRNAdb	http://www.ncrna.org/frnadb/detail.html?i_name=FR391823	B230219B03 FANTOM3,FT321427 RNAdb v2.0
mmu_4377_PI428960544	4.75101	4.40684	4.29728	5.12406	4.21095	4.09954	2.19679	2.16967	2.20115	2.20088	2.14151	2.12329	A	A	A	A	A	A				ncRNA	chr10	58350207	58353020	+		FR229963	ncRNA			fRNAdb	http://www.ncrna.org/frnadb/detail.html?i_name=FR229963	4832418D03 FANTOM3,FT35788 RNAdb v2.0
A_55_P2052789	539.128	590.326	563.944	920.61	872.828	987.219	9.17322	9.3093	9.33745	9.81014	9.6013	9.75541	P	P	P	P	P	P	Cask	12361	Mus musculus calcium/calmodulin-dependent serine protein kinase (MAGUK family) (Cask), mRNA [NM_009806]	mRNA	chrX	13164030	13163971	-	ENSMUST00000152358	NM_009806		GO:0000166,GO:0001953,GO:0004672,GO:0004674,GO:0005515,GO:0005516,GO:0005524,GO:0005604,GO:0005634,GO:0005652,GO:0005730,GO:0005737,GO:0005829,GO:0005886,GO:0005911,GO:0006468,GO:0006886,GO:0008022,GO:0010839,GO:0016020,GO:0016301,GO:0016310,GO:0016323,GO:0016363,GO:0016740,GO:0016772,GO:0030165,GO:0030425,GO:0032403,GO:0042043,GO:0042734,GO:0043234,GO:0045202,GO:0045944,GO:0060170,GO:0061045,GO:…	nucleotide binding,negative regulation of cell-matrix adhesion,protein kinase activity,protein serine/threonine kinase activity,protein binding,calmodulin binding,ATP binding,basement membrane,nucleus,nuclear lamina,nucleolus,cytoplasm,cytosol,plasma membrane,cell-cell junction,protein phosphorylation,intracellular protein transport,protein C-terminus binding,negative regulation of keratinocyte p…	Agilent mouse V1
A_52_P325443	99.2241	117.866	93.7638	125.347	102.873	127.793	6.79732	6.9548	6.78565	6.9119	6.48166	6.78596	P	P	P	P	P	P	Arhgap29	214137	Mus musculus Rho GTPase activating protein 29 (Arhgap29), mRNA [NM_172525]	mRNA	chr3	121718784	121718840	+	ENSMUST00000037958	NM_172525		GO:0005096,GO:0005515,GO:0005622,GO:0007165,GO:0035556,GO:0046872	GTPase activator activity,protein binding,intracellular,signal transduction,intracellular signal transduction,metal ion binding	Agilent mouse V1
mmu_416_PI428960544	53.8958	58.5267	32.1386	50.498	52.4812	60.0827	5.93573	5.91658	5.27087	5.6033	5.50491	5.68847	P	P	P	P	P	P				ncRNA	chr4	107379662	107381249	+		ENSMUST00000147654	lincRNA			Ensembl_transcript	http://asia.ensembl.org/Multi/Search/Results?q=ENSMUST00000147654;site=ensembl	ENSMUSG00000085549
mmu_9983_PI428960544	19.5788	52.0535	30.9172	59.0382	59.6281	59.0787	4.45384	5.74498	5.21522	5.82038	5.68759	5.66036	P	P	P	P	P	P
mmu_27225_PI428960544	5.04122	5.65255	5.15868	7.88491	8.79575	5.62733	2.32419	2.56181	2.6388	3.00691	2.99405	2.34968	A	A	A	A	A	A				ncRNA	chr18	73924615	73927315	-		FR251874	ncRNA			fRNAdb	http://www.ncrna.org/frnadb/detail.html?i_name=FR251874	9130022D06 FANTOM3,FT312179 RNAdb v2.0
A_55_P2132039	1028.57	1117.28	1120.93	1304.21	1212.65	1492.66	10.0986	10.2302	10.3183	10.3109	10.0832	10.346	P	P	P	P	P	P				mRNA	chr4	143261680	143261744	+						Agilent mouse V1
A_51_P490348	89.5958	98.8749	63.9009	123.965	86.5058	115.676	6.65467	6.69668	6.24109	6.89504	6.22905	6.63767	P	P	P	P	P	P	1110059E24Rik	66206	Mus musculus RIKEN cDNA 1110059E24 gene (1110059E24Rik), mRNA [NM_025423]	mRNA	chr19	21672074	21672016	-	ENSMUST00000038830	NM_025423		GO:0003674,GO:0005575,GO:0008150	molecular_function,cellular_component,biological_process	Agilent mouse V1
mmu_5449_PI428960544	192.422	129.387	155.313	161.84	229.249	221.601	7.71315	7.08523	7.49708	7.27893	7.67132	7.59464	P	P	P	P	P	P				ncRNA	chr17	45284185	45288578	+		FR208062	ncRNA			fRNAdb	http://www.ncrna.org/frnadb/detail.html?i_name=FR208062	4931419J09 FANTOM3,FT37438 RNAdb v2.0
mmu_29163_PI428960544	4.59354	4.34291	4.23915	5.0583	4.14278	4.09096	2.13561	2.14186	2.16458	2.1675	2.12298	2.12099	A	A	A	A	A	A				ncRNA	chr14	28659546	28659577	-		n275734	mRNAlike lncRNA			NONCODEv3.0	http://www.noncode.org/search.php?keyword=n275734&sbt=Search	NONMMUT020141
A_30_P01024610	17.6697	14.1468	7.79264	17.3419	8.78618	14.2648	4.28355	3.85552	3.29025	4.09167	2.99269	3.56764	A	A	A	A	A	A			lincRNA:chr2:158169020-158191295 reverse strand	ncRNA	chr2	158181504	158181440	-		chr2:158169020-158191295_R				Agilent mouse V1
A_55_P2112320	5.05218	4.72874	4.65115	7.49004	5.02672	5.90255	2.32805	2.32558	2.4499	2.92369	2.31336	2.39494	A	A	A	A	A	A	4930432E11Rik	243900	PREDICTED: Mus musculus RIKEN cDNA 4930432E11 gene (4930432E11Rik), misc_RNA [XR_035403]	mRNA	chr7	30361940	30362000	+		XR_035403		GO:0003674,GO:0005575,GO:0008150	molecular_function,cellular_component,biological_process	Agilent mouse V1
A_30_P01022968	5.21012	7.11925	4.7226	6.82526	9.5134	5.97573	2.37806	2.89133	2.48553	2.77777	3.09451	2.40781	A	A	A	A	A	A			lincRNA:chr5:125205454-125209470 forward strand	ncRNA	chr5	125205608	125205664	+		chr5:125205454-125209470_F				Agilent mouse V1
mmu_3553_PI428960544	7.20659	5.95188	4.29831	6.01737	6.24523	10.81	2.86639	2.63284	2.20225	2.58059	2.54738	3.14595	A	A	A	A	A	A				ncRNA	chr4	153331363	153333108	+		FR238359	ncRNA			fRNAdb	http://www.ncrna.org/frnadb/detail.html?i_name=FR238359	D330027H01 FANTOM3,FT328004 RNAdb v2.0
mmu_9097_PI428960544	65.4804	74.032	65.5712	64.913	76.2255	85.6703	6.21482	6.26429	6.27532	5.95996	6.04448	6.20542	P	P	P	P	P	P				ncRNA	chr17	57129814	57130248	+		FR339740	ncRNA			fRNAdb	http://www.ncrna.org/frnadb/detail.html?i_name=FR339740	A130071H13 FANTOM3,FT315567 RNAdb v2.0
mmu_32540_PI428960544	30.2865	25.6508	12.0837	22.075	24.6363	27.4806	5.11544	4.71809	3.91066	4.425	4.4112	4.54356	P	P	A	P	P	P				ncRNA	chr5	51845487	51945160	-		n414295	lncRNA			NONCODEv3.0	http://www.noncode.org/search.php?keyword=n414295&sbt=Search
mmu_10093_PI428960544	11.7606	16.9394	19.9714	11.0752	20.9542	25.3154	3.63873	4.11194	4.60328	3.49227	4.19264	4.41934	A	P	P	A	P	P				ncRNA	chr2	152553443	152556535	+		FR142515	ncRNA			fRNAdb	http://www.ncrna.org/frnadb/detail.html?i_name=FR142515	A130013O22 FANTOM3,FT315009 RNAdb v2.0
mmu_15480_PI428960544	4.87141	6.20464	6.54707	6.4975	11.6544	8.17072	2.25529	2.69377	3.02642	2.69691	3.37047	2.77801	A	A	A	A	A	A				ncRNA	chr4	151698026	151698085	-		FR050243	ncRNA			fRNAdb		gb|AK079142$1747$12|riken|9430083M05$1747$12|nap|NAP023307-001$1747$12
A_51_P181286	14.7925	8.46619	4.67598	5.56522	4.63917	8.57587	3.99767	3.12675	2.46345	2.44403	2.24789	2.83873	A	A	A	A	A	A	Cd69	12515	Mus musculus CD69 antigen (Cd69), mRNA [NM_001033122]	mRNA	chr6	129217760	129217696	-	ENSMUST00000032259	NM_001033122		GO:0005509,GO:0009897,GO:0016020,GO:0016021,GO:0030246	calcium ion binding,external side of plasma membrane,membrane,integral to membrane,carbohydrate binding	Agilent mouse V1
mmu_11880_PI428960544	4.6004	4.32287	4.25077	5.00576	4.16965	4.06171	2.13783	2.13364	2.17113	2.14479	2.13079	2.11273	A	A	A	A	A	A				ncRNA	chrX	131325991	131343532	-		FR161960	ncRNA			fRNAdb	http://www.ncrna.org/frnadb/detail.html?i_name=FR161960	G630018P16 FANTOM3,FT334173 RNAdb v2.0
A_55_P2128860	5.16624	8.04413	4.68153	5.56573	4.65314	4.47566	2.36555	3.05927	2.46613	2.44422	2.25037	2.19331	A	A	A	A	A	A				mRNA	chr5	112651048	112650992	-						Agilent mouse V1
A_51_P280532	90.1831	103.554	100.754	112.193	104.483	116.065	6.66552	6.76814	6.8854	6.75006	6.50343	6.64302	P	P	P	P	P	P	Supt16	114741	Mus musculus suppressor of Ty 16 (Supt16), mRNA [NM_033618]	mRNA	chr14	52780568	52780508	-	ENSMUST00000046709	NM_033618		GO:0005525,GO:0005634,GO:0005694,GO:0006260,GO:0006281,GO:0006351,GO:0006355,GO:0006974,GO:0009987	GTP binding,nucleus,chromosome,DNA replication,DNA repair,transcription, DNA-dependent,regulation of transcription, DNA-dependent,response to DNA damage stimulus,cellular process	Agilent mouse V1
mmu_2751_PI428960544	7.33229	4.32306	4.21702	5.02248	4.18158	4.07186	2.89543	2.13375	2.15279	2.15203	2.13427	2.11576	A	A	A	A	A	A				ncRNA	chr10	4518833	4520747	+		FR189259	ncRNA			fRNAdb	http://www.ncrna.org/frnadb/detail.html?i_name=FR189259	9630050J22 FANTOM3,FT314572 RNAdb v2.0
A_30_P01026354	18.2806	19.1742	11.9408	20.6675	9.5859	12.2424	4.34113	4.29356	3.89329	4.33316	3.10459	3.33286	P	P	P	A	P	A			lincRNA:chr11:6421951-6429173 forward strand	ncRNA	chr11	6427927	6427986	+		chr11:6421951-6429173_F				Agilent mouse V1
mmu_10110_PI428960544	4.64039	4.70012	4.7565	5.08689	7.03108	4.13157	2.15149	2.3139	2.50227	2.18133	2.70883	2.13121	A	A	A	A	A	A				ncRNA	chr3	108659027	108659646	+		FR137615	ncRNA			fRNAdb	http://www.ncrna.org/frnadb/detail.html?i_name=FR137615	F630202K09 FANTOM3,FT332158 RNAdb v2.0
mmu_26219_PI428960544	8.40184	7.99549	16.5366	11.1404	8.56626	10.238	3.10858	3.04967	4.34836	3.49948	2.9592	3.07269	A	A	P	A	A	A				ncRNA	chr14	52639750	52641583	+		FR114635	ncRNA			fRNAdb	http://www.ncrna.org/frnadb/detail.html?i_name=FR114635	B530002H17 FANTOM3,FT322190 RNAdb v2.0
mmu_28737_PI428960544	120.772	129.631	137.459	128.162	122.031	182.043	7.06499	7.08795	7.32019	6.94241	6.72918	7.31253	P	P	P	P	P	P				ncRNA	chr11	79391883	79394784	+		n269209	mRNAlike lncRNA			NONCODEv3.0	http://www.noncode.org/search.php?keyword=n269209&sbt=Search	NONMMUT010965
A_30_P01020034	253.949	241.552	214.572	263.562	366.563	343.831	8.1023	7.99724	7.95523	7.99386	8.34726	8.23612	P	P	P	P	P	P			lincRNA:chr18:78188082-78194070 forward strand	ncRNA	chr18	78192360	78192416	+		chr18:78188082-78194070_F				Agilent mouse V1
mmu_33079_PI428960544	6.03229	4.36786	5.02846	5.95688	6.41609	6.0342	2.58881	2.15235	2.59819	2.56638	2.58432	2.41782	A	A	A	A	A	A				ncRNA	chr8	89693645	89723749	-		n416566	lncRNA			NONCODEv3.0	http://www.noncode.org/search.php?keyword=n416566&sbt=Search	NONMMUT066518
A_51_P275123	22.0066	21.0297	21.5413	38.3149	32.9986	31.1526	4.63531	4.4361	4.71087	5.20628	4.82886	4.72323	A	A	A	P	P	P	Psd3	234353	Mus musculus pleckstrin and Sec7 domain containing 3 (Psd3), transcript variant 1, mRNA [NM_030263]	mRNA	chr8	70213168	70213112	-	ENSMUST00000038959	NM_030263		GO:0005085,GO:0005086,GO:0005543,GO:0005622,GO:0005886,GO:0016020,GO:0030054,GO:0030182,GO:0032011,GO:0032012,GO:0045202,GO:0045211,GO:0050790	guanyl-nucleotide exchange factor activity,ARF guanyl-nucleotide exchange factor activity,phospholipid binding,intracellular,plasma membrane,membrane,cell junction,neuron differentiation,ARF protein signal transduction,regulation of ARF protein signal transduction,synapse,postsynaptic membrane,regulation of catalytic activity	Agilent mouse V1
mmu_8832_PI428960544	24.1403	16.0579	23.8824	19.9793	30.544	24.4872	4.77731	4.03735	4.85498	4.28578	4.71554	4.36908	P	A	P	P	P	P				ncRNA	chr8	18801607	18803186	+		FR277397	ncRNA			fRNAdb	http://www.ncrna.org/frnadb/detail.html?i_name=FR277397	5430437K10 FANTOM3,FT38370 RNAdb v2.0
mmu_3400_PI428960544	5.25635	6.04383	7.25665	6.52148	7.24881	4.05195	2.39133	2.65605	3.18772	2.70312	2.74801	2.10983	A	A	A	A	A	A				ncRNA	chr9	3843912	3845390	-		FR041788	ncRNA			fRNAdb	http://www.ncrna.org/frnadb/detail.html?i_name=FR041788	F830212A05 FANTOM3,FT333538 RNAdb v2.0
mmu_25756_PI428960544	9.52925	18.3976	7.82186	8.92325	14.0282	12.6342	3.29862	4.23363	3.2957	3.19655	3.627	3.38157	A	P	A	A	A	A				ncRNA	chr2	17649012	17653091	-		FR354946	ncRNA			fRNAdb	http://www.ncrna.org/frnadb/detail.html?i_name=FR354946	5330423N20 FANTOM3,FT38158 RNAdb v2.0
mmu_25680_PI428960544	17.487	15.6659	11.8439	7.61675	20.7308	21.0282	4.26625	4.00124	3.8819	2.9525	4.17801	4.14791	P	A	P	A	P	P				ncRNA	chr8	124995187	124995246	+		FR303969	ncRNA			fRNAdb		gb|AK079889$1089$3|tc|TC1611033$1084$115|riken|A430103D04$1089$3|nap|NAP088851-1$1089$3
mmu_4498_PI428960544	47.4688	85.3566	48.9486	92.8544	92.9488	90.3781	5.75617	6.47813	5.8688	6.47514	6.33513	6.28203	P	P	P	P	P	P				ncRNA	chr4	59530854	59533322	-		FR235092	ncRNA			fRNAdb	http://www.ncrna.org/frnadb/detail.html?i_name=FR235092	6030426L02 FANTOM3,FT39330 RNAdb v2.0
mmu_29810_PI428960544	4.93243	4.59001	4.45877	5.26405	4.40861	4.24457	2.28216	2.2614	2.32298	2.28446	2.19258	2.15587	A	A	A	A	A	A				ncRNA	chr19	4625396	4629857	+		n285128	mRNAlike lncRNA			NONCODEv3.0	http://www.noncode.org/search.php?keyword=n285128&sbt=Search	NONMMUT033502
A_30_P01026706	7.20603	5.68384	4.50757	12.5472	6.22613	6.08399	2.86611	2.56882	2.35865	3.65639	2.54199	2.42598	A	A	A	A	A	A			lincRNA:chr12:21548850-21568550 forward strand	ncRNA	chr12	21549052	21549112	+		chr12:21548850-21568550_F				Agilent mouse V1
A_30_P01022715	324.671	692.288	425.014	619.191	585.476	530.92	8.46293	9.54066	8.92788	9.22994	9.03512	8.85722	P	P	P	P	P	P			lincRNA:chr6:145647711-145756861 forward strand	ncRNA	chr6	145713024	145713088	+		chr6:145647711-145756861_F				Agilent mouse V1
mmu_30511_PI428960544	4.82481	4.48928	4.41743	5.20569	4.39895	4.22731	2.23544	2.20976	2.29246	2.24894	2.19022	2.15258	A	A	A	A	A	A				ncRNA	chr5	74488163	74489176	-		n292205	mRNAlike lncRNA			NONCODEv3.0	http://www.noncode.org/search.php?keyword=n292205&sbt=Search	NONMMUT052749
mmu_25036_PI428960544	257.104	592.417	349.108	679.885	617.673	720.219	8.12294	9.313	8.64605	9.36175	9.10869	9.29823	P	P	P	P	P	P				ncRNA	chr3	89475608	89479054	+		FR095318	ncRNA			fRNAdb	http://www.ncrna.org/frnadb/detail.html?i_name=FR095318	9930111E19 FANTOM3,FT314818 RNAdb v2.0
A_55_P1999012	5.31476	4.82836	4.75461	5.57097	4.77935	4.50875	2.40761	2.36063	2.50156	2.44706	2.27375	2.19746	A	A	A	A	A	A			Mus musculus 3 days neonate thymus cDNA, RIKEN full-length enriched library, clone:A630054F02 product:unclassifiable, full insert sequence. [AK080325]	mRNA	chr17	48197992	48198052	+		AK080325				Agilent mouse V1
mmu_9579_PI428960544	4.85734	4.53908	5.23817	5.30746	4.33218	4.42456	2.2489	2.23614	2.66394	2.31001	2.17326	2.18623	A	A	A	A	A	A				ncRNA	chr3	25975626	25979102	-		FR020580	ncRNA			fRNAdb	http://www.ncrna.org/frnadb/detail.html?i_name=FR020580	A730048L17 FANTOM3,FT319510 RNAdb v2.0
A_51_P342200	8.98131	4.83937	4.76099	8.27821	8.12487	15.0699	3.20929	2.36371	2.5035	3.08042	2.89521	3.65353	A	A	A	A	A	A	Ces1h	75704	PREDICTED: Mus musculus carboxylesterase 1H (Ces1h), mRNA [XM_134476]	mRNA	chr8	95877360	95876368	-	ENSMUST00000145041	XM_134476		GO:0004091,GO:0005575	carboxylesterase activity,cellular_component	Agilent mouse V1
A_55_P2181508	3502.74	4123.63	3363.21	4036.97	5345.83	5011.03	11.8433	12.1441	11.9095	11.959	12.1922	12.1092	P	P	P	P	P	P	Gm10653	677044	Mus musculus predicted gene 10653 (Gm10653), non-coding RNA [NR_003965]	mRNA	chr9	62689408	62689348	-	ENSMUST00000132250	NR_003965				Agilent mouse V1
A_66_P109888	5.3579	4.85141	4.76779	5.57537	4.78569	4.51101	2.41894	2.36726	2.50638	2.45025	2.27474	2.19777	A	A	A	A	A	A	Gm20877	100041552	Mus musculus predicted gene, 20877 (Gm20877), mRNA [NM_001199332]	mRNA	chrY_random	8781654	8781595	-	ENSMUST00000179220	NM_001199332				Agilent mouse V1
mmu_8868_PI428960544	21.3652	34.3865	21.2752	31.6482	25.5713	35.7212	4.5915	5.13374	4.69438	4.9351	4.46189	4.92391	P	P	P	P	P	P				ncRNA	chr16	18319651	18320975	-		FR029470	ncRNA			fRNAdb	http://www.ncrna.org/frnadb/detail.html?i_name=FR029470	D330011L17 FANTOM3,FT327854 RNAdb v2.0
A_55_P2280511	5.39388	4.87188	4.77818	5.58033	4.78707	4.51216	2.42828	2.37302	2.51147	2.45231	2.27498	2.19793	A	A	A	A	A	A	4930553P18Rik	75355	PREDICTED: Mus musculus RIKEN cDNA 4930553P18 gene (4930553P18Rik), misc_RNA [XR_168428]	mRNA	chr6	85959224	85959280	+		XR_168428				Agilent mouse V1
A_30_P01026331	98.5965	135.632	106.267	150.494	261.25	255.503	6.78802	7.15115	6.95901	7.1708	7.86168	7.80834	P	P	P	P	P	P			lincRNA:chr12:16003706-16022581 reverse strand	ncRNA	chr12	16008070	16008011	-		chr12:16003706-16022581_R				Agilent mouse V1
A_55_P2169026	4.908	4.39194	4.23058	5.13156	4.38908	9.91107	2.27138	2.16378	2.15987	2.20581	2.18748	3.02932	A	A	A	A	A	A				mRNA										Agilent mouse V1
A_55_P2133100	184.128	201.925	142.308	168.249	130.524	166.973	7.64813	7.73389	7.37196	7.33746	6.82846	7.18758	P	P	P	P	P	P	Ccdc50	67501	Mus musculus coiled-coil domain containing 50 (Ccdc50), transcript variant 1, mRNA [NM_026202]	mRNA	chr16	27448848	27448906	+	ENSMUST00000100026	NM_026202		GO:0005737	cytoplasm	Agilent mouse V1
A_30_P01020331	5.16937	4.33389	4.17991	5.07905	4.30935	5.14206	2.36647	2.13796	2.13452	2.17764	2.16716	2.27741	A	A	A	A	A	A			lincRNA:chr11:95644899-95658549 reverse strand	ncRNA	chr11	95650128	95650064	-		chr11:95644899-95658549_R				Agilent mouse V1
mmu_79_PI428960544	434.223	511.821	441.697	481.755	452.415	605.583	8.8659	9.0962	8.98607	8.87242	8.65406	9.05557	P	P	P	P	P	P				ncRNA	chr4	131907900	131907959	-		SNHG3	ncRNA			lncRNAdb		ref|NR_003270$325$52|gb|AK076188$273$52|gb|BC100513$318$83|gb|CA456802$339$689
A_52_P305685	665.714	726.946	797.595	777.036	958.388	821.984	9.478	9.61588	9.83377	9.56287	9.74485	9.48945	P	P	P	P	P	P				mRNA	chr13	99383656	99383712	+		NAP111601-1				Agilent mouse V1
A_51_P489452	213.714	266.866	149.216	370.029	281.983	448.737	7.85914	8.14199	7.43828	8.47502	7.97516	8.61467	P	P	P	P	P	P	Cdo1	12583	Mus musculus cysteine dioxygenase 1, cytosolic (Cdo1), mRNA [NM_033037]	mRNA	chr18	46873480	46873420	-	ENSMUST00000035804	NM_033037		GO:0005506,GO:0005829,GO:0007595,GO:0008198,GO:0010243,GO:0016491,GO:0016702,GO:0017172,GO:0019448,GO:0019452,GO:0019530,GO:0033762,GO:0043200,GO:0045471,GO:0046439,GO:0046872,GO:0051384,GO:0051591,GO:0055114	iron ion binding,cytosol,lactation,ferrous iron binding,response to organic nitrogen,oxidoreductase activity,oxidoreductase activity, acting on single donors with incorporation of molecular oxygen, incorporation of two atoms of oxygen,cysteine dioxygenase activity,L-cysteine catabolic process,L-cysteine catabolic process to taurine,taurine metabolic process,response to glucagon stimulus,response …	Agilent mouse V1
A_55_P2013465	62.6186	67.8553	60.8981	70.8819	64.5779	79.2576	6.15205	6.134	6.17589	6.08554	5.80744	6.09571	P	P	P	P	P	P	L2hgdh	217666	Mus musculus L-2-hydroxyglutarate dehydrogenase (L2hgdh), nuclear gene encoding mitochondrial protein, mRNA [NM_145443]	mRNA	chr12	70793312	70793256	-	ENSMUST00000021370	NM_145443		GO:0005739,GO:0016021,GO:0016491,GO:0044267,GO:0047545,GO:0055114	mitochondrion,integral to membrane,oxidoreductase activity,cellular protein metabolic process,2-hydroxyglutarate dehydrogenase activity,oxidation-reduction process	Agilent mouse V1
mmu_21030_PI428960544	4.69586	4.37823	4.24315	5.09715	4.26773	4.12492	2.1725	2.15728	2.16704	2.18571	2.15619	2.1295	A	A	A	A	A	A				ncRNA	chrX	102437758	102437817	-		FR201174	ncRNA			fRNAdb		gb|AK020973$323$641|riken|B230113E09$323$641|nap|NAP076518-1$323$641
A_30_P01018415	204.02	155.066	175.64	203.488	213.436	220.95	7.7967	7.34645	7.66743	7.61731	7.56635	7.58966	P	P	P	P	P	P			lincRNA:chrX:137519350-137534325 reverse strand	ncRNA	chrX	137527680	137527616	-		chrX:137519350-137534325_R				Agilent mouse V1
mmu_5896_PI428960544	735.797	881.594	809.388	970.966	1039.78	1055.44	9.61652	9.88537	9.85737	9.898	9.85999	9.85348	P	P	P	P	P	P				ncRNA	chr6	86380406	86380985	+		FR085898	ncRNA			fRNAdb	http://www.ncrna.org/frnadb/detail.html?i_name=FR085898	A630041P09 FANTOM3,FT318702 RNAdb v2.0
A_30_P01021279	5.92313	4.30252	5.49833	5.00754	4.1769	4.25406	2.56021	2.12539	2.74246	2.14565	2.13297	2.15754	A	A	A	A	A	A			lincRNA:chr12:72103832-72116875 forward strand	ncRNA	chr12	72115768	72115824	+		chr12:72103832-72116875_F				Agilent mouse V1
A_51_P315085	1961.8	1821.59	1865.43	2358.01	2169.42	2527.49	11.0278	10.9632	11.0467	11.1811	10.8945	11.1087	P	P	P	P	P	P	Mia3	338366	Mus musculus melanoma inhibitory activity 3 (Mia3), mRNA [NM_177389]	mRNA	chr1_random	300672	300613	-	ENSMUST00000069922	NM_177389		GO:0002687,GO:0003674,GO:0005783,GO:0005789,GO:0006810,GO:0006887,GO:0007162,GO:0015031,GO:0016020,GO:0016021,GO:0016192,GO:0030336,GO:0042060	positive regulation of leukocyte migration,molecular_function,endoplasmic reticulum,endoplasmic reticulum membrane,transport,exocytosis,negative regulation of cell adhesion,protein transport,membrane,integral to membrane,vesicle-mediated transport,negative regulation of cell migration,wound healing	Agilent mouse V1
A_30_P01017814	5.21882	4.48869	4.35484	5.17524	6.16627	4.16692	2.38107	2.20929	2.24311	2.23108	2.52895	2.1398	A	A	A	A	A	A			lincRNA:chr1:166985480-166986024 reverse strand	ncRNA	chr1	166985648	166985584	-		chr1:166985480-166986024_R				Agilent mouse V1
A_55_P2128060	4.79058	4.4491	4.28804	5.21358	4.30619	4.20396	2.21869	2.18821	2.19441	2.25382	2.16629	2.14775	A	A	A	A	A	A				mRNA	chr4	96388648	96388704	+						Agilent mouse V1
A_30_P01033469	88.9059	105.864	94.1195	155.044	170.637	177.724	6.64324	6.79768	6.7913	7.2153	7.23999	7.27689	P	P	P	P	P	P			lincRNA:chr17:88993214-89025839 forward strand	ncRNA	chr17	89007224	89007280	+		chr17:88993214-89025839_F				Agilent mouse V1
A_55_P2088183	4.78391	4.45852	4.3056	8.55561	4.29998	4.2101	2.21523	2.19274	2.20787	3.1314	2.16478	2.14907	A	A	A	A	A	A	Ucn2	171530	Mus musculus urocortin 2 (Ucn2), mRNA [NM_145077]	mRNA	chr9	108888496	108888552	+	ENSMUST00000052724	NM_145077		GO:0001664,GO:0005102,GO:0005179,GO:0005515,GO:0005576,GO:0005615,GO:0006171,GO:0006950,GO:0007586,GO:0008283,GO:0010629,GO:0033685,GO:0042562,GO:0046882,GO:0051431	G-protein coupled receptor binding,receptor binding,hormone activity,protein binding,extracellular region,extracellular space,cAMP biosynthetic process,response to stress,digestion,cell proliferation,negative regulation of gene expression,negative regulation of luteinizing hormone secretion,hormone binding,negative regulation of follicle-stimulating hormone secretion,corticotropin-releasing hormo…	Agilent mouse V1
A_55_P2003903	4.7812	4.46346	4.31432	5.23315	4.2972	4.21334	2.21341	2.19535	2.21443	2.26593	2.16409	2.14985	A	A	A	A	A	A	Bfsp1	12075	Mus musculus beaded filament structural protein 1, in lens-CP94 (Bfsp1), mRNA [NM_009751]	mRNA	chr2	143652320	143652272	-	ENSMUST00000028907	NM_009751		GO:0005212,GO:0005515,GO:0005737,GO:0005739,GO:0005856,GO:0005882,GO:0005886,GO:0015629,GO:0016020,GO:0048469,GO:0070307	structural constituent of eye lens,protein binding,cytoplasm,mitochondrion,cytoskeleton,intermediate filament,plasma membrane,actin cytoskeleton,membrane,cell maturation,lens fiber cell development	Agilent mouse V1
mmu_23970_PI428960544	5.965	4.93558	4.09098	4.86123	4.01699	3.96074	2.5713	2.38951	2.09604	2.09423	2.08518	2.08153	A	A	A	A	A	A				ncRNA	chr13	31452888	31500791	-		FR389229	ncRNA			fRNAdb	http://www.ncrna.org/frnadb/detail.html?i_name=FR389229	G630018N14 FANTOM3,FT334171 RNAdb v2.0
A_55_P1967439	366.804	431.59	391.652	439.628	445.297	463.789	8.6319	8.84769	8.81219	8.7343	8.63392	8.66436	P	P	P	P	P	P	Gtf2h2	23894	Mus musculus general transcription factor II H, polypeptide 2 (Gtf2h2), mRNA [NM_022011]	mRNA	chr13	101252960	101252896	-	ENSMUST00000142182	NM_022011		GO:0000439,GO:0002031,GO:0005634,GO:0005675,GO:0006281,GO:0006289,GO:0006351,GO:0006355,GO:0006366,GO:0006468,GO:0006974,GO:0008270,GO:0046872,GO:0047485	core TFIIH complex,G-protein coupled receptor internalization,nucleus,holo TFIIH complex,DNA repair,nucleotide-excision repair,transcription, DNA-dependent,regulation of transcription, DNA-dependent,transcription from RNA polymerase II promoter,protein phosphorylation,response to DNA damage stimulus,zinc ion binding,metal ion binding,protein N-terminus binding	Agilent mouse V1
A_30_P01018772	35.61	50.495	24.1997	51.0325	47.3008	55.2175	5.35373	5.69577	4.87536	5.61886	5.35407	5.55831	P	P	P	P	P	P			lincRNA:chr17:71242333-71273533 reverse strand	ncRNA	chr17	71249160	71249104	-		chr17:71242333-71273533_R				Agilent mouse V1
A_51_P282092	785.607	732.361	606.945	878.811	809.581	962.524	9.70838	9.63002	9.44363	9.73769	9.49414	9.72077	P	P	P	P	P	P	Urod	22275	Mus musculus uroporphyrinogen decarboxylase (Urod), mRNA [NM_009478]	mRNA	chr4	116662912	116662848	-	ENSMUST00000134598	NM_009478		GO:0004853,GO:0005634,GO:0005737,GO:0005829,GO:0006779,GO:0006783,GO:0008152,GO:0008198,GO:0015630,GO:0016829,GO:0016831,GO:0042168,GO:0046502	uroporphyrinogen decarboxylase activity,nucleus,cytoplasm,cytosol,porphyrin-containing compound biosynthetic process,heme biosynthetic process,metabolic process,ferrous iron binding,microtubule cytoskeleton,lyase activity,carboxy-lyase activity,heme metabolic process,uroporphyrinogen III metabolic process	Agilent mouse V1
mmu_19949_PI428960544	5.54341	4.21083	4.11212	4.92668	3.99449	5.17753	2.46318	2.09041	2.10482	2.11542	2.07821	2.2826	A	A	A	A	A	A				ncRNA	chr16	93160100	93162342	-		FR295158	ncRNA			fRNAdb	http://www.ncrna.org/frnadb/detail.html?i_name=FR295158	9430099O18 FANTOM3,FT313699 RNAdb v2.0
A_30_P01022550	211.319	178.526	187.528	243.318	230.094	248.602	7.84401	7.55773	7.76182	7.87104	7.67692	7.77045	P	P	P	P	P	P			lincRNA:chr12:3173375-3203075 reverse strand	ncRNA	chr12	3195866	3195807	-		chr12:3173375-3203075_R				Agilent mouse V1
A_55_P2022748	4.77326	4.50363	4.3794	5.28659	4.28514	4.24089	2.20935	2.21681	2.26182	2.29805	2.16092	2.15527	A	A	A	A	A	A	Tenm3	23965	Mus musculus 9 days embryo whole body cDNA, RIKEN full-length enriched library, clone:D030019H23 product:odd Oz/ten-m homolog 3 (Drosophila), full insert sequence. [AK050784]	mRNA	chr8	49420204	49420144	-		AK050784		GO:0005887,GO:0007156,GO:0007165,GO:0010976,GO:0016020,GO:0016021,GO:0042803,GO:0046982	integral to plasma membrane,homophilic cell adhesion,signal transduction,positive regulation of neuron projection development,membrane,integral to membrane,protein homodimerization activity,protein heterodimerization activity	Agilent mouse V1
A_55_P1962026	80.4811	90.644	67.0147	116.011	99.5005	119.312	6.50437	6.56706	6.30751	6.79956	6.43346	6.68095	P	P	P	P	P	P	Pigg	433931	Mus musculus phosphatidylinositol glycan anchor biosynthesis, class G (Pigg), mRNA [NM_001081234]	mRNA	chr5	108777112	108777168	+	ENSMUST00000031189	NM_001081234		GO:0005783,GO:0006506,GO:0051267	endoplasmic reticulum,GPI anchor biosynthetic process,CP2 mannose-ethanolamine phosphotransferase activity	Agilent mouse V1
A_30_P01020695	22.4436	20.0275	24.7219	18.5721	29.5996	35.7528	4.66699	4.35817	4.90485	4.18562	4.6709	4.92462	A	P	P	P	P	P			lincRNA:chr12:110842149-110845695 forward strand	ncRNA	chr12	110844424	110844480	+		chr12:110842149-110845695_F				Agilent mouse V1
A_51_P252363	1042.03	1033.84	928.456	1175.66	1017.3	1449.15	10.115	10.1208	10.0562	10.1703	9.82783	10.3028	P	P	P	P	P	P	Stx12	100226	Mus musculus syntaxin 12 (Stx12), mRNA [NM_133887]	mRNA	chr4	132410376	132410320	-	ENSMUST00000030698	NM_133887		GO:0005484,GO:0005515,GO:0005768,GO:0005794,GO:0006810,GO:0006886,GO:0015031,GO:0016020,GO:0016021,GO:0016192,GO:0031201,GO:0033344,GO:0045121,GO:0045335,GO:0050821	SNAP receptor activity,protein binding,endosome,Golgi apparatus,transport,intracellular protein transport,protein transport,membrane,integral to membrane,vesicle-mediated transport,SNARE complex,cholesterol efflux,membrane raft,phagocytic vesicle,protein stabilization	Agilent mouse V1
mmu_14376_PI428960544	1474.46	1185.78	862.711	1279.34	1232.47	1129.4	10.6177	10.3291	9.94552	10.2826	10.1034	9.94782	P	P	P	P	P	P				ncRNA	chr5	66821155	66823365	-		FR124783	ncRNA			fRNAdb	http://www.ncrna.org/frnadb/detail.html?i_name=FR124783	B230341M15 FANTOM3,FT321793 RNAdb v2.0
A_55_P2050488	18839.9	46653.7	23890.9	48376.6	35253	37843.2	14.3074	15.5944	14.7155	15.485	14.9469	15.0316	P	P	P	P	P	P	Cep170b	217882	Mus musculus centrosomal protein 170B (Cep170b), mRNA [NM_001024602]	mRNA	chr12	113984352	113984416	+	ENSMUST00000092279	NM_001024602		GO:0003674,GO:0005575,GO:0005737,GO:0005856,GO:0005874,GO:0008150	molecular_function,cellular_component,cytoplasm,cytoskeleton,microtubule,biological_process	Agilent mouse V1
A_30_P01033183	18.7607	13.9612	12.5391	16.6865	10.6937	16.5913	4.38546	3.83543	3.96574	4.03952	3.25159	3.79232	A	A	A	A	A	A			lincRNA:chr1:87374975-87412500 reverse strand	ncRNA	chr1	87375744	87375680	-		chr1:87374975-87412500_R				Agilent mouse V1
mmu_21605_PI428960544	74.9396	61.1585	53.4323	76.9612	80.5419	104.214	6.40542	5.97826	5.99341	6.20989	6.12415	6.49412	P	P	P	P	P	P				ncRNA	chr1	10160224	10162350	-		FR055424	ncRNA			fRNAdb	http://www.ncrna.org/frnadb/detail.html?i_name=FR055424	B130039G12 FANTOM3,FT321033 RNAdb v2.0
A_55_P2158067	101.079	48.227	59.4322	73.0982	113.908	106.462	6.82216	5.6279	6.13834	6.13418	6.63399	6.52237	P	P	P	P	P	P	Krtap4-16	435285	Mus musculus keratin associated protein 4-16 (Krtap4-16), mRNA [NM_001013823]	mRNA	chr11	99712336	99712280	-	ENSMUST00000107437	NM_001013823		GO:0003674,GO:0005575,GO:0005882,GO:0008150	molecular_function,cellular_component,intermediate filament,biological_process	Agilent mouse V1
A_55_P1985114	5.85928	4.55501	4.44719	5.35394	4.29138	4.27754	2.54375	2.24397	2.31489	2.33662	2.16267	2.16164	A	A	A	A	A	A	Pogz	229584	pogo transposable element with ZNF domain [Source:MGI Symbol;Acc:MGI:2442117] [ENSMUST00000107265]	mRNA	chr3	94665440	94665504	+	ENSMUST00000107265	ENSMUST00000107265		GO:0000790,GO:0003676,GO:0003677,GO:0005622,GO:0005634,GO:0005694,GO:0005737,GO:0007049,GO:0007064,GO:0008270,GO:0046872,GO:0051301,GO:0051382	nuclear chromatin,nucleic acid binding,DNA binding,intracellular,nucleus,chromosome,cytoplasm,cell cycle,mitotic sister chromatid cohesion,zinc ion binding,metal ion binding,cell division,kinetochore assembly	Agilent mouse V1
A_30_P01021071	11.0169	4.57174	7.64372	5.58143	4.29198	14.358	3.53315	2.2529	3.26221	2.45285	2.16285	3.57753	A	A	A	A	A	A			lincRNA:chr12:111617728-111665403 forward strand	ncRNA	chr12	111655832	111655888	+		chr12:111617728-111665403_F				Agilent mouse V1
mmu_18855_PI428960544	674.226	882.149	619.228	720.486	712.894	780.817	9.49562	9.88633	9.47184	9.44681	9.31107	9.41637	P	P	P	P	P	P				ncRNA	chr4	137174385	137181202	+		FR292545	ncRNA			fRNAdb	http://www.ncrna.org/frnadb/detail.html?i_name=FR292545	9430005F24 FANTOM3,FT313068 RNAdb v2.0
mmu_6327_PI428960544	67.4134	64.9371	50.0457	99.7222	97.7254	104.49	6.25451	6.07124	5.90148	6.57629	6.40658	6.49748	P	P	P	P	P	P				ncRNA	chr7	137384540	137407489	-		FR382117	ncRNA			fRNAdb	http://www.ncrna.org/frnadb/detail.html?i_name=FR382117	A230048F11 FANTOM3,FT316025 RNAdb v2.0
mmu_22746_PI428960544	62.4817	78.6911	67.612	66.8576	107.292	90.9518	6.14982	6.35636	6.32039	6.00392	6.54207	6.2923	P	P	P	P	P	P				ncRNA	chr12	109857711	109860225	-		FR356273	ncRNA			fRNAdb	http://www.ncrna.org/frnadb/detail.html?i_name=FR356273	9430090C22 FANTOM3,FT313626 RNAdb v2.0
mmu_32288_PI428960544	14.7617	11.1233	9.69664	8.3243	7.14071	16.9715	3.9941	3.51031	3.60105	3.09057	2.72855	3.82573	A	A	A	A	A	A				ncRNA	chr11	120011875	120013655	+		n412567	lncRNA			NONCODEv3.0	http://www.noncode.org/search.php?keyword=n412567&sbt=Search	NONMMUT013062
mmu_2833_PI428980890	4.72249	4.50054	5.49834	5.36521	4.96081	4.18795	2.18338	2.21533	2.74254	2.34224	2.30187	2.14444	A	A	A	A	A	A				ncRNA	chr11	112548956	112572655	-		n413183	lncRNA			NONCODEv3.0	http://www.noncode.org/search.php?keyword=n413183&sbt=Search	NONMMUT012597
mmu_24806_PI428960544	40.1189	30.6541	40.9016	38.1512	72.3189	64.845	5.5195	4.96845	5.61329	5.20096	5.96799	5.80293	P	P	P	P	P	P				ncRNA	chr11	60345562	60347376	-		FR127061	ncRNA			fRNAdb	http://www.ncrna.org/frnadb/detail.html?i_name=FR127061	D030043F04 FANTOM3,FT326278 RNAdb v2.0
A_51_P237806	4.82282	4.59863	4.49806	5.41057	13.664	6.6998	2.23439	2.26533	2.35154	2.36423	3.58901	2.53356	A	A	A	A	A	A	Olfr1284	258379	Mus musculus olfactory receptor 1284 (Olfr1284), mRNA [NM_146381]	mRNA	chr2	111219216	111219280	+	ENSMUST00000062407	NM_146381		GO:0004871,GO:0004930,GO:0004984,GO:0005886,GO:0007165,GO:0007186,GO:0007608,GO:0016020,GO:0016021,GO:0050896	signal transducer activity,G-protein coupled receptor activity,olfactory receptor activity,plasma membrane,signal transduction,G-protein coupled receptor signaling pathway,sensory perception of smell,membrane,integral to membrane,response to stimulus	Agilent mouse V1
A_55_P1991451	9.87486	5.34456	5.19139	5.41648	4.31891	11.5091	3.35366	2.48719	2.6485	2.36714	2.1696	3.24105	A	A	A	A	A	A				mRNA	chr16	5718323	5718264	-						Agilent mouse V1
A_55_P2145506	50.7457	54.2661	68.4123	51.981	76.6155	63.5438	5.85067	5.80307	6.33802	5.64602	6.05331	5.77506	P	P	P	P	P	P	Flt3l	14256	FMS-like tyrosine kinase 3 ligand [Source:MGI Symbol;Acc:MGI:95560] [ENSMUST00000123381]	mRNA	chr7	52386844	52386784	-	ENSMUST00000123381	ENSMUST00000123381		GO:0005125,GO:0005576,GO:0005615,GO:0005886,GO:0008284,GO:0009986,GO:0016020,GO:0016021,GO:0016301,GO:0016310,GO:0030098,GO:0030971,GO:0031233,GO:0032825,GO:0035162,GO:0042803	cytokine activity,extracellular region,extracellular space,plasma membrane,positive regulation of cell proliferation,cell surface,membrane,integral to membrane,kinase activity,phosphorylation,lymphocyte differentiation,receptor tyrosine kinase binding,intrinsic to external side of plasma membrane,positive regulation of natural killer cell differentiation,embryonic hemopoiesis,protein homodimeriza…	Agilent mouse V1
mmu_10211_PI428960544	420.775	461.14	364.897	507.629	463.574	571.138	8.82105	8.94183	8.71	8.94975	8.68746	8.96581	P	P	P	P	P	P				ncRNA	chr16	92083471	92085565	+		FR054594	ncRNA			fRNAdb	http://www.ncrna.org/frnadb/detail.html?i_name=FR054594	4831440M03 FANTOM3,FT35756 RNAdb v2.0
mmu_14650_PI428960544	92.5581	91.6928	88.4496	109.429	120.048	125.275	6.7017	6.58609	6.7054	6.71307	6.70641	6.75595	P	P	P	P	P	P				ncRNA	chr19	37343463	37345200	-		FR363069	ncRNA			fRNAdb	http://www.ncrna.org/frnadb/detail.html?i_name=FR363069	9130202N22 FANTOM3,FT312192 RNAdb v2.0
A_55_P2084158	74.6021	88.8483	74.0864	80.2128	91.6485	103.677	6.39787	6.53742	6.45137	6.27071	6.31515	6.48685	P	P	P	P	P	P				mRNA	chr7	18960832	18960772	-						Agilent mouse V1
A_30_P01023024	119.462	132.437	120.769	117.73	138.178	130.428	7.04882	7.1177	7.1408	6.82224	6.91551	6.81651	P	P	P	P	P	P			lincRNA:chr12:81217572-81233910 reverse strand	ncRNA	chr12	81222840	81222784	-		chr12:81217572-81233910_R				Agilent mouse V1
mmu_29864_PI428960544	6.95709	5.51392	4.47684	9.04779	6.00341	8.03328	2.81216	2.5285	2.33568	3.21737	2.49322	2.75773	A	A	A	A	A	A				ncRNA	chr2	84575119	84576909	-		n285863	mRNAlike lncRNA			NONCODEv3.0	http://www.noncode.org/search.php?keyword=n285863&sbt=Search	NONMMUT038283
mmu_17294_PI428960544	4.50158	4.28974	4.17426	4.9968	4.03203	4.03066	2.10611	2.12043	2.13187	2.14086	2.09005	2.10358	A	A	A	A	A	A				ncRNA	chr6	61123976	61127033	-		FR248029	ncRNA			fRNAdb	http://www.ncrna.org/frnadb/detail.html?i_name=FR248029	A730020E08 FANTOM3,FT319337 RNAdb v2.0
A_30_P01018760	13.1003	17.5118	15.4193	15.5279	27.0546	35.7068	3.81161	4.16292	4.25687	3.94189	4.54334	4.92335	A	A	P	P	P	P			lincRNA:chr15:79764481-79809909 reverse strand	ncRNA	chr15	79764760	79764696	-		chr15:79764481-79809909_R				Agilent mouse V1
mmu_18210_PI428960544	4.94597	5.96457	4.43375	5.31291	4.26886	6.75586	2.28849	2.63641	2.30423	2.31338	2.15655	2.54426	A	A	A	A	A	A				ncRNA	chr7	24989338	24993146	-		FR167645	ncRNA			fRNAdb	http://www.ncrna.org/frnadb/detail.html?i_name=FR167645	6820420L11 FANTOM3,FT310879 RNAdb v2.0
A_30_P01029723	53.7738	53.2103	36.6101	57.4982	56.2237	58.8969	5.93256	5.77506	5.45993	5.78326	5.60245	5.65662	P	P	P	P	P	P			lincRNA:chr17:6265275-6362150 reverse strand	ncRNA	chr17	6270514	6270455	-		chr17:6265275-6362150_R				Agilent mouse V1
A_55_P2106190	4.90328	4.66357	4.56923	5.49274	4.39212	4.3704	2.26971	2.29822	2.40134	2.40741	2.18832	2.17764	A	A	A	A	A	A	Vmn1r175	622222	Mus musculus vomeronasal 1 receptor 175 (Vmn1r175), mRNA [NM_001166727]	mRNA	chr7	24593440	24593382	-	ENSMUST00000166141	NM_001166727		GO:0003674,GO:0005575,GO:0008150	molecular_function,cellular_component,biological_process	Agilent mouse V1
A_30_P01020793	4.56546	4.3586	4.28696	6.42135	4.10169	5.89977	2.12608	2.14835	2.19363	2.67794	2.11085	2.39413	A	A	A	A	A	A			lincRNA:chr8:106037800-106070025 forward strand	ncRNA	chr8	106056264	106056328	+		chr8:106037800-106070025_F				Agilent mouse V1
A_30_P01031783	87.2433	125.943	87.9125	127.819	152.064	140.788	6.61703	7.04671	6.69668	6.9382	7.06486	6.93096	P	P	P	P	P	P			lincRNA:chr14:73729977-73751877 reverse strand	ncRNA	chr14	73734848	73734792	-		chr14:73729977-73751877_R				Agilent mouse V1
mmu_8971_PI428960544	8.26966	5.26502	6.06135	8.83688	8.01229	5.90501	3.08417	2.46979	2.90006	3.18064	2.8783	2.39553	A	A	A	A	A	A				ncRNA	chr1	93112374	93114326	+		FR324950	ncRNA			fRNAdb	http://www.ncrna.org/frnadb/detail.html?i_name=FR324950	A430067H02 FANTOM3,FT317274 RNAdb v2.0
A_51_P104768	4.93134	4.67971	4.5876	5.51231	4.42354	4.38788	2.28162	2.30605	2.41283	2.41769	2.19629	2.18074	A	A	A	A	A	A			Mus musculus strain C57BL/6 clone 57 immunoglobulin heavy chain mRNA, partial cds. [JX120299]	mRNA	chr12	115822032	115821968	-		JX120299				Agilent mouse V1
A_30_P01018701	148.653	185.189	150.171	200.793	176.682	156.927	7.35217	7.61153	7.44675	7.59562	7.29172	7.09614	P	P	P	P	P	P			lincRNA:chr9:32156266-32169196 forward strand	ncRNA	chr9	32169124	32169182	+		chr9:32156266-32169196_F				Agilent mouse V1
A_51_P401876	593.264	628.661	555.292	818.854	716.074	853.4	9.31685	9.39996	9.31639	9.6344	9.31995	9.54146	P	P	P	P	P	P	2510003E04Rik	72320	Mus musculus RIKEN cDNA 2510003E04 gene (2510003E04Rik), mRNA [NM_028197]	mRNA	chr10	62021516	62021456	-	ENSMUST00000162648	NM_028197		GO:0005739,GO:0006839,GO:0007275,GO:0007399,GO:0019894,GO:0030154	mitochondrion,mitochondrial transport,multicellular organismal development,nervous system development,kinesin binding,cell differentiation	Agilent mouse V1
mmu_22744_PI428960544	23.1945	71.2449	42.0708	62.69	67.8001	76.1283	4.71821	6.20464	5.65391	5.90841	5.87794	6.03878	P	P	P	P	P	P				ncRNA	chr16	50426073	50432422	-		FR022917	ncRNA			fRNAdb	http://www.ncrna.org/frnadb/detail.html?i_name=FR022917	B130008E01 FANTOM3,FT320900 RNAdb v2.0
mmu_394_PI428960544	37.0793	29.6955	26.5298	34.3985	39.4572	34.8245	5.41016	4.9229	5.00502	5.05507	5.09138	4.88829	P	P	P	P	P	P				ncRNA	chr2	94246308	94251839	+		ENSMUST00000152313	processed_transcript			Ensembl_transcript	http://asia.ensembl.org/Multi/Search/Results?q=ENSMUST00000152313;site=ensembl	ENSMUSG00000045464
A_55_P2181216	70.1315	55.4654	42.4017	55.1673	98.4998	88.7335	6.31062	5.83385	5.66434	5.72871	6.41975	6.25583	P	P	P	P	P	P				mRNA	chr13	18043300	18043360	+						Agilent mouse V1
A_51_P110863	4.9891	4.70654	4.62043	10.4838	4.70096	4.41994	2.30609	2.31711	2.4333	3.41969	2.25953	2.18568	A	A	A	A	A	A	Olfr926	258811	Mus musculus olfactory receptor 926 (Olfr926), mRNA [NM_146815]	mRNA	chr9	38685512	38685568	+	ENSMUST00000078289	NM_146815		GO:0004871,GO:0004930,GO:0004984,GO:0005886,GO:0007165,GO:0007186,GO:0007608,GO:0016020,GO:0016021,GO:0050896	signal transducer activity,G-protein coupled receptor activity,olfactory receptor activity,plasma membrane,signal transduction,G-protein coupled receptor signaling pathway,sensory perception of smell,membrane,integral to membrane,response to stimulus	Agilent mouse V1
A_55_P1998811	2454.75	2642.42	2694.32	3823.79	4022.16	4298.42	11.3235	11.5178	11.5947	11.8734	11.7708	11.897	P	P	P	P	P	P				mRNA	chr3	16140060	16140001	-						Agilent mouse V1
A_55_P2122314	780.299	799.348	596.387	881.581	699.741	866.007	9.70001	9.74587	9.41732	9.74253	9.28283	9.56549	P	P	P	P	P	P	Emc1	230866	Mus musculus ER membrane protein complex subunit 1 (Emc1), transcript variant 1, mRNA [NM_146157]	mRNA	chr4	138931744	138931808	+	ENSMUST00000082262	NM_146157		GO:0003674,GO:0008150,GO:0016020,GO:0016021,GO:0072546	molecular_function,biological_process,membrane,integral to membrane,ER membrane protein complex	Agilent mouse V1
mmu_34546_PI428960544	121.846	129.785	103.358	152.922	152.322	138.833	7.07568	7.08932	6.91991	7.19409	7.06802	6.90975	P	P	P	P	P	P				ncRNA	chr4	43045359	43045418	-		NR_045567.1	ncRNA			RefSeq_noncoding RNA		ref|NM_001253353$3160$89|ref|NM_172691$2941$89|ref|NM_001253354$2937$89|ref|NR_045567$2882$89
mmu_31648_PI428960544	5.21483	4.82422	4.71991	6.59936	11.122	6.11029	2.38014	2.35945	2.48474	2.72251	3.30792	2.42986	A	A	A	A	A	A				ncRNA	chr8	83445289	83449662	+		n343218	lincRNA			NONCODEv3.0	http://www.noncode.org/search.php?keyword=n343218&sbt=Search	NONMMUT009892
mmu_13900_PI428960544	4.59509	5.4603	4.25301	5.01697	4.49644	4.03936	2.13618	2.51561	2.17253	2.14981	2.21642	2.10623	A	A	A	A	A	A				ncRNA	chr9	20189677	20192172	+		FR285382	ncRNA			fRNAdb	http://www.ncrna.org/frnadb/detail.html?i_name=FR285382	4921534A09 FANTOM3,FT36106 RNAdb v2.0
A_30_P01023302	5.67455	5.97851	4.32944	5.12028	6.92701	4.98645	2.49497	2.63972	2.22521	2.19837	2.68708	2.25634	A	A	A	A	A	A			lincRNA:chr9:13224147-13424397 forward strand	ncRNA	chr9	13411499	13411558	+		chr9:13224147-13424397_F				Agilent mouse V1
A_55_P2373091	5.02986	4.72171	4.64127	5.55503	4.54463	4.44005	2.32034	2.32318	2.44544	2.43866	2.22692	2.18838	A	A	A	A	A	A	A330072L02Rik	320793	Mus musculus adult male spinal cord cDNA, RIKEN full-length enriched library, clone:A330072L02 product:unclassifiable, full insert sequence. [AK039611]	mRNA	chr17	58819832	58819772	-		AK039611				Agilent mouse V1
A_55_P2057856	5.03593	5.97549	4.64408	9.78497	4.55214	4.44274	2.32252	2.63913	2.44672	3.32655	2.22876	2.18879	A	A	A	A	A	A			RIKEN cDNA 1700116B05 gene [Source:MGI Symbol;Acc:MGI:1925889] [ENSMUST00000173461]	mRNA	chr16	50784140	50784200	+	ENSMUST00000173461	ENSMUST00000173461				Agilent mouse V1
mmu_12107_PI428960544	94.3928	131.601	96.9888	124.342	122.901	125.94	6.72687	7.10906	6.8324	6.90047	6.73972	6.76395	P	P	P	P	P	P				ncRNA	chr11	102396349	102397954	-		FR399818	ncRNA			fRNAdb	http://www.ncrna.org/frnadb/detail.html?i_name=FR399818	A130001O03 FANTOM3,FT313395 RNAdb v2.0
mmu_16772_PI428960544	7.32863	10.3285	6.67727	6.8316	7.44407	7.41879	2.89513	3.40223	3.05962	2.77971	2.78429	2.66036	A	A	A	A	A	A				ncRNA	chr4	62696776	62700802	+		FR286242	ncRNA			fRNAdb	http://www.ncrna.org/frnadb/detail.html?i_name=FR286242	A430098J24 FANTOM3,FT317566 RNAdb v2.0
A_66_P113505	1021.62	1560.91	1095.21	1627.72	1705.71	1799.86	10.0889	10.7385	10.2865	10.6373	10.5569	10.6138	P	P	P	P	P	P	Fgd4	224014	FYVE, RhoGEF and PH domain containing 4 [Source:MGI Symbol;Acc:MGI:2183747] [ENSMUST00000161624]	mRNA	chr16	16488865	16488806	-	ENSMUST00000161624	ENSMUST00000161624		GO:0003779,GO:0005085,GO:0005089,GO:0005543,GO:0005622,GO:0005737,GO:0005856,GO:0007257,GO:0008360,GO:0015629,GO:0030027,GO:0030032,GO:0030035,GO:0030175,GO:0035023,GO:0042995,GO:0046872,GO:0051015	actin binding,guanyl-nucleotide exchange factor activity,Rho guanyl-nucleotide exchange factor activity,phospholipid binding,intracellular,cytoplasm,cytoskeleton,activation of JUN kinase activity,regulation of cell shape,actin cytoskeleton,lamellipodium,lamellipodium assembly,microspike assembly,filopodium,regulation of Rho protein signal transduction,cell projection,metal ion binding,actin filam…	Agilent mouse V1
A_55_P2079791	5.06558	4.7332	4.65813	5.56235	4.58951	4.45551	2.33314	2.32693	2.45416	2.44217	2.23725	2.19042	A	A	A	A	A	A	Olfr108	258457	Mus musculus olfactory receptor 108 (Olfr108), mRNA [NM_146465]	mRNA	chr17	37583368	37583428	+	ENSMUST00000078207	NM_146465		GO:0004871,GO:0004930,GO:0004984,GO:0005886,GO:0007165,GO:0007186,GO:0007608,GO:0016020,GO:0016021,GO:0050896	signal transducer activity,G-protein coupled receptor activity,olfactory receptor activity,plasma membrane,signal transduction,G-protein coupled receptor signaling pathway,sensory perception of smell,membrane,integral to membrane,response to stimulus	Agilent mouse V1
A_55_P2084542	23.5229	17.9512	16.4005	26.6297	17.292	20.9924	4.73954	4.19623	4.33777	4.68544	3.92409	4.1454	A	A	A	A	A	A	Gm10814	100502984	Mus musculus adult male liver tumor cDNA, RIKEN full-length enriched library, clone:C730006E09 product:hypothetical protein, full insert sequence. [AK149403]	mRNA	chr19	6017022	6017081	+		AK149403		GO:0003674,GO:0005575,GO:0008150	molecular_function,cellular_component,biological_process	Agilent mouse V1
A_30_P01024049	8.39627	4.38028	4.28579	9.07321	4.20294	6.08677	3.10798	2.15806	2.19274	3.22104	2.13961	2.42656	A	A	A	A	A	A			lincRNA:chr17:66802920-66834745 reverse strand	ncRNA	chr17	66820760	66820704	-		chr17:66802920-66834745_R				Agilent mouse V1
mmu_30349_PI428960544	4.77189	4.5394	4.45314	5.34588	4.27605	4.21421	2.20841	2.2364	2.31882	2.33262	2.1587	2.15001	A	A	A	A	A	A				ncRNA	chr2	127340491	127359403	+		n291064	mRNAlike lncRNA			NONCODEv3.0	http://www.noncode.org/search.php?keyword=n291064&sbt=Search	NONMMUT039693
mmu_23389_PI428960544	57.8929	49.7366	60.9329	45.2693	77.5312	86.9472	6.03715	5.67299	6.17631	5.44159	6.07228	6.22492	P	P	P	P	P	P				ncRNA	chr4	129118294	129121040	-		FR395889	ncRNA			fRNAdb	http://www.ncrna.org/frnadb/detail.html?i_name=FR395889	I920077F18 FANTOM3,FT334821 RNAdb v2.0
A_30_P01030264	43.8094	56.6318	31.7095	40.3206	50.3289	54.8861	5.64703	5.86648	5.2516	5.27758	5.44417	5.55171	P	P	P	P	P	P			lincRNA:chr6:90915489-90940052 forward strand	ncRNA	chr6	90938104	90938168	+		chr6:90915489-90940052_F				Agilent mouse V1
mmu_35424_PI428960544	5.02774	4.70111	4.59852	5.41198	4.53559	4.35912	2.31923	2.3146	2.41973	2.36501	2.2253	2.17577	A	A	A	A	A	A				ncRNA	chr7	132475302	132475361	-		NR_045804.1	ncRNA			RefSeq_noncoding RNA		ref|NR_045803$1679$6|ref|NR_045804$1610$6|gb|AK017137$1681$7|tc|TC1612651$1681$7
mmu_2471_PI428960544	9.67448	16.3745	12.7082	9.51806	5.86274	9.86743	3.32077	4.06283	3.98518	3.2884	2.46416	3.02247	A	A	A	A	A	A				ncRNA	chr16	38140856	38142517	+		FR085517	ncRNA			fRNAdb	http://www.ncrna.org/frnadb/detail.html?i_name=FR085517	G630008A01 FANTOM3,FT334152 RNAdb v2.0
A_55_P1979669	5.1145	5.38036	10.1942	11.6746	8.93682	7.38564	2.34856	2.49516	3.66782	3.55859	3.01266	2.65461	A	A	A	A	A	A	Zfp946	74149	Mus musculus zinc finger protein 946 (Zfp946), mRNA [NM_198003]	mRNA	chr17	22593580	22593640	+	ENSMUST00000088763	NM_198003		GO:0003674,GO:0005575,GO:0008150,GO:0046872	molecular_function,cellular_component,biological_process,metal ion binding	Agilent mouse V1
mmu_28834_PI428960544	37.3271	41.6982	32.2204	76.9022	36.0779	73.0306	5.41908	5.41178	5.27489	6.20886	4.96252	5.97803	P	P	P	P	P	P				ncRNA	chr16	85453110	85455371	-		n270767	mRNAlike lncRNA			NONCODEv3.0	http://www.noncode.org/search.php?keyword=n270767&sbt=Search	NONMMUT027504
mmu_1953_PI428960544	68.414	161.966	67.8796	127.397	106.822	120.766	6.27521	7.41134	6.32703	6.93404	6.53615	6.69807	P	P	P	P	P	P				ncRNA	chr10	83951038	83960180	+		ENSMUST00000020222	lincRNA			Ensembl_transcript	http://asia.ensembl.org/Multi/Search/Results?q=ENSMUST00000020222;site=ensembl	ENSMUSG00000020033
A_52_P380710	5.13369	4.75392	4.68834	5.56765	4.66838	5.02549	2.35538	2.33539	2.46927	2.44497	2.25334	2.26111	A	A	A	A	A	A	Spaca5	278203	Mus musculus sperm acrosome associated 5 (Spaca5), mRNA [NM_001085393]	mRNA	chrX	20653788	20654772	+		NM_001085393		GO:0003674,GO:0003796,GO:0005575,GO:0005576,GO:0008150,GO:0008152,GO:0016787,GO:0016798,GO:0016998	molecular_function,lysozyme activity,cellular_component,extracellular region,biological_process,metabolic process,hydrolase activity,hydrolase activity, acting on glycosyl bonds,cell wall macromolecule catabolic process	Agilent mouse V1
A_51_P201137	369.621	396.98	333.919	391.953	335.93	446.042	8.64545	8.73021	8.58419	8.56232	8.22656	8.60375	P	P	P	P	P	P	Lbr	98386	Mus musculus lamin B receptor (Lbr), mRNA [NM_133815]	mRNA	chr1	183745952	183745888	-	ENSMUST00000005003	NM_133815		GO:0003677,GO:0005634,GO:0005635,GO:0005637,GO:0005643,GO:0005652,GO:0005739,GO:0016020,GO:0016021,GO:0016628,GO:0031965,GO:0055114,GO:0070087	DNA binding,nucleus,nuclear envelope,nuclear inner membrane,nuclear pore,nuclear lamina,mitochondrion,membrane,integral to membrane,oxidoreductase activity, acting on the CH-CH group of donors, NAD or NADP as acceptor,nuclear membrane,oxidation-reduction process,chromo shadow domain binding	Agilent mouse V1
A_30_P01018004	5.14176	6.24494	10.2427	5.37585	4.33783	6.64387	2.35806	2.70351	3.67296	2.3473	2.1747	2.52275	A	A	P	A	A	A			lincRNA:chr14:65720392-65769859 forward strand	ncRNA	chr14	65764716	65764776	+		chr14:65720392-65769859_F				Agilent mouse V1
A_30_P01031137	5.03171	6.57456	10.583	5.55694	4.54356	4.85198	2.32104	2.77604	3.72191	2.43976	2.22659	2.23816	A	A	A	A	A	A			lincRNA:chr6:12062275-12075800 reverse strand	ncRNA	chr6	12072485	12072426	-		chr6:12062275-12075800_R				Agilent mouse V1
mmu_15883_PI428960544	18.5619	21.3122	25.3293	20.0264	9.31149	13.9245	4.36714	4.453	4.93896	4.28942	3.06662	3.52557	A	P	P	A	A	A				ncRNA	chr11	36628667	36632250	-		FR255161	ncRNA			fRNAdb	http://www.ncrna.org/frnadb/detail.html?i_name=FR255161	C130060D09 FANTOM3,FT323928 RNAdb v2.0
A_55_P2419296	36.1416	24.2921	15.5633	11.4589	22.8061	17.6306	5.37758	4.64311	4.26889	3.53551	4.31141	3.88252	P	P	A	A	A	A	1110006E14Rik	76286	Mus musculus 18-day embryo whole body cDNA, RIKEN full-length enriched library, clone:1110006E14 product:unclassifiable, full insert sequence. [AK003491]	mRNA	chr12	110834808	110834872	+		AK003491				Agilent mouse V1
A_30_P01029363	2894.33	1963.3	2211.1	2722.97	3277.72	3182.85	11.5626	11.0713	11.2974	11.3849	11.4885	11.4449	P	P	P	P	P	P			lincRNA:chr18:78188082-78194070 forward strand	ncRNA	chr18	78192272	78192328	+		chr18:78188082-78194070_F				Agilent mouse V1
mmu_3185_PI428960544	88.7105	114.1	104.378	123.983	127.848	156.378	6.64013	6.90608	6.93504	6.89555	6.79615	7.09082	P	P	P	P	P	P				ncRNA	chr11	93751638	93753755	+		FR010691	ncRNA			fRNAdb	http://www.ncrna.org/frnadb/detail.html?i_name=FR010691	A730041I19 FANTOM3,FT319457 RNAdb v2.0
mmu_28197_PI428960544	23.4813	33.8752	22.972	31.8302	28.1114	31.6341	4.7365	5.10974	4.80112	4.94329	4.59937	4.74632	P	P	P	P	P	P				ncRNA	chr11	83037095	83040087	+		n264224	mRNAlike lncRNA			NONCODEv3.0	http://www.noncode.org/search.php?keyword=n264224&sbt=Search	NONMMUT011105
mmu_13911_PI428960544	110.909	109.666	84.9205	127.559	184.661	148.012	6.94864	6.85057	6.64721	6.93541	7.35631	7.01065	P	P	P	P	P	P				ncRNA	chr8	60701555	60703612	-		FR094456	ncRNA			fRNAdb	http://www.ncrna.org/frnadb/detail.html?i_name=FR094456	C230076G20 FANTOM3,FT324899 RNAdb v2.0
A_30_P01017744	9.71092	17.1441	14.3505	15.2051	30.3376	18.385	3.32712	4.12994	4.15609	3.91403	4.70561	3.94865	A	A	A	A	P	P			lincRNA:chr9:24292762-24307562 reverse strand	ncRNA	chr9	24307012	24306952	-		chr9:24292762-24307562_R				Agilent mouse V1
mmu_9318_PI428960544	567.592	371.277	452.448	679.35	893.57	754.663	9.2475	8.63219	9.01523	9.36031	9.63626	9.36905	P	P	P	P	P	P				ncRNA	chr11	85029525	85033563	-		FR350893	ncRNA			fRNAdb	http://www.ncrna.org/frnadb/detail.html?i_name=FR350893	E430014E03 FANTOM3,FT331597 RNAdb v2.0
A_55_P1995691	5.26919	4.8065	4.74035	5.57005	4.76415	4.50408	2.39455	2.3548	2.49434	2.44624	2.27138	2.19693	A	A	A	A	A	A				mRNA										Agilent mouse V1
A_30_P01019959	360.674	236.196	255.753	329.758	389.092	352.072	8.60882	7.96764	8.20352	8.31508	8.44073	8.2671	P	P	P	P	P	P			lincRNA:chr17:13806767-13824342 forward strand	ncRNA	chr17	13820491	13820550	+		chr17:13806767-13824342_F				Agilent mouse V1
A_30_P01032109	13.6846	16.8218	12.116	19.834	14.5245	13.2212	3.87779	4.10133	3.91482	4.27608	3.67678	3.44844	A	A	A	A	A	A			lincRNA:chr3:48896525-48994125 forward strand	ncRNA	chr3	48908016	48908076	+		chr3:48896525-48994125_F				Agilent mouse V1
mmu_20229_PI428960544	4.73213	4.37739	4.29827	5.04423	4.26509	4.07036	2.18809	2.1569	2.20221	2.16114	2.15554	2.11523	A	A	A	A	A	A				ncRNA	chr1	195107464	195109909	+		FR002511	ncRNA			fRNAdb	http://www.ncrna.org/frnadb/detail.html?i_name=FR002511	6330440N17 FANTOM3,FT39811 RNAdb v2.0
A_30_P01031785	122.079	75.7192	78.2025	88.2459	93.8934	90.503	7.07729	6.29844	6.52973	6.40364	6.35008	6.28436	P	P	P	P	P	P			lincRNA:chr5:137392195-137426421 reverse strand	ncRNA	chr5	137409952	137409888	-		chr5:137392195-137426421_R				Agilent mouse V1
mmu_22310_PI428960544	4.8876	4.52409	4.44271	6.60499	4.31581	4.15188	2.26325	2.22783	2.31064	2.72463	2.16877	2.13619	A	A	A	A	A	A				ncRNA	chr15	45485066	45485125	+		FR053789	ncRNA			fRNAdb		gb|AK076714$1256$29|tc|TC1627682$1257$29|riken|4930420A09$1256$29|nap|NAP088664-1$1256$29
A_55_P2091476	6546.07	4781	5825.93	5853.03	8392.13	7149.6	12.7622	12.3421	12.7004	12.5082	12.8397	12.5966	P	P	P	P	P	P			mc05g08.y1 Soares mouse p3NMF19.5 Mus musculus cDNA clone IMAGE:338078 5'. [AI391010]	mRNA	chr17	87928944	87928880	-		AI391010				Agilent mouse V1
A_55_P2005307	5.3974	4.87514	4.78024	5.58401	4.78509	4.51121	2.42902	2.37383	2.51213	2.45484	2.27459	2.1978	A	A	A	A	A	A	Lcn4	16821	Mus musculus lipocalin 4 (Lcn4), mRNA [NM_010695]	mRNA	chr2	26524928	26524868	-	ENSMUST00000028283	NM_010695		GO:0005550,GO:0005575,GO:0005576,GO:0006810,GO:0008150	pheromone binding,cellular_component,extracellular region,transport,biological_process	Agilent mouse V1
mmu_1973_PI428960544	50.8921	75.5701	47.9328	73.3228	89.0428	98.4049	5.85493	6.29577	5.83794	6.13834	6.27092	6.40787	P	P	P	P	P	P				ncRNA	chrX	148754340	148762013	-		ENSMUST00000154085	lincRNA			Ensembl_transcript	http://asia.ensembl.org/Multi/Search/Results?q=ENSMUST00000154085;site=ensembl	ENSMUSG00000087403
mmu_1782_PI428960544	4.48729	4.14771	3.95804	4.81839	4.0237	3.92334	2.10159	2.06618	2.04197	2.08059	2.08753	2.06943	A	A	A	A	A	A				ncRNA	chr5	24694179	24694461	-		ENSMUST00000158217	misc_RNA			Ensembl_transcript	http://asia.ensembl.org/Multi/Search/Results?q=ENSMUST00000158217;site=ensembl	ENSMUSG00000088842
A_30_P01029046	11.6658	4.55805	6.93242	5.37713	7.06961	7.58444	3.62493	2.24608	3.11756	2.3479	2.71657	2.68749	A	A	A	A	A	A			lincRNA:chr3:65460193-65460769 reverse strand	ncRNA	chr3	65460380	65460320	-		chr3:65460193-65460769_R				Agilent mouse V1
mmu_10204_PI428960544	8.04888	27.9247	16.619	23.2774	26.3081	33.1745	3.04188	4.83784	4.35518	4.49717	4.50342	4.8189	A	P	A	P	P	P				ncRNA	chr13	74865960	74869386	-		FR295084	ncRNA			fRNAdb	http://www.ncrna.org/frnadb/detail.html?i_name=FR295084	D330007K22 FANTOM3,FT327832 RNAdb v2.0
A_55_P2377471	4.86602	4.40248	4.17133	5.14819	4.36278	4.17028	2.2529	2.16772	2.13076	2.21597	2.18113	2.1405	A	A	A	A	A	A	Olfr1300-ps1	258199	Mus musculus olfactory receptor 1300, pseudogene 1 (Olfr1300-ps1), non-coding RNA [NR_033534]	mRNA	chr2	111533264	111533320	+		NR_033534				Agilent mouse V1
mmu_15368_PI428960544	19.5746	32.9714	29.4908	26.4916	25.4595	28.51	4.45354	5.07125	5.15225	4.67803	4.4557	4.59554	P	P	P	P	P	P				ncRNA	chr15	58763308	58765249	-		FR237929	ncRNA			fRNAdb	http://www.ncrna.org/frnadb/detail.html?i_name=FR237929	6530427A15 FANTOM3,FT310504 RNAdb v2.0
A_30_P01018993	4.75463	4.45743	4.30423	5.26667	4.24715	4.15786	2.19866	2.19232	2.20698	2.28652	2.1509	2.1376	A	A	A	A	A	A			lincRNA:chr10:92550314-92577555 forward strand	ncRNA	chr10	92566272	92566328	+		chr10:92550314-92577555_F				Agilent mouse V1
mmu_33624_PI428960544	4.73152	5.3575	4.25766	5.08237	4.2295	4.14423	2.18786	2.49046	2.1751	2.17927	2.14632	2.13429	A	A	A	A	A	A				ncRNA	chr7	101191200	101855507	+		n422068	lncRNA			NONCODEv3.0	http://www.noncode.org/search.php?keyword=n422068&sbt=Search
A_55_P2094172	4.82428	4.42078	4.22546	5.17468	4.33306	4.18323	2.2352	2.17597	2.15717	2.23092	2.17347	2.14338	A	A	A	A	A	A				mRNA	chr14	34320752	34320812	+						Agilent mouse V1
mmu_11139_PI428960544	7.89689	19.1612	20.9321	38.7457	29.8828	36.834	3.01295	4.29251	4.67041	5.22314	4.68493	4.96744	A	A	A	P	P	P				ncRNA	chr4	87501118	87503458	-		FR198103	ncRNA			fRNAdb	http://www.ncrna.org/frnadb/detail.html?i_name=FR198103	F830002N10 FANTOM3,FT332539 RNAdb v2.0
mmu_3362_PI428960544	54.1366	78.6059	73.2465	97.714	110.428	110.626	5.94235	6.35369	6.43554	6.54737	6.5894	6.57554	P	P	P	P	P	P				ncRNA	chr2	167779793	167781640	+		FR067120	ncRNA			fRNAdb	http://www.ncrna.org/frnadb/detail.html?i_name=FR067120	C130069H15 FANTOM3,FT324030 RNAdb v2.0
A_55_P2077153	4.80569	7.02516	4.25552	9.34215	9.93519	5.30756	2.22631	2.87224	2.17405	3.26236	3.15446	2.30105	A	A	A	A	A	A	Slc27a2	26458	Mus musculus solute carrier family 27 (fatty acid transporter), member 2 (Slc27a2), mRNA [NM_011978]	mRNA	chr2	126413888	126413952	+	ENSMUST00000061491	NM_011978		GO:0000038,GO:0000166,GO:0001561,GO:0001676,GO:0003824,GO:0004467,GO:0005102,GO:0005524,GO:0005739,GO:0005777,GO:0005778,GO:0005779,GO:0005783,GO:0005788,GO:0005789,GO:0006629,GO:0006631,GO:0006635,GO:0006699,GO:0008152,GO:0015245,GO:0015908,GO:0016020,GO:0016021,GO:0016874,GO:0019899,GO:0030176,GO:0031957,GO:0042760,GO:0043231,GO:0044539,GO:0050197,GO:0070251,GO:0097089	very long-chain fatty acid metabolic process,nucleotide binding,fatty acid alpha-oxidation,long-chain fatty acid metabolic process,catalytic activity,long-chain fatty acid-CoA ligase activity,receptor binding,ATP binding,mitochondrion,peroxisome,peroxisomal membrane,integral to peroxisomal membrane,endoplasmic reticulum,endoplasmic reticulum lumen,endoplasmic reticulum membrane,lipid metabolic pr…	Agilent mouse V1
mmu_14117_PI428960544	17.4233	37.769	23.6544	28.0272	29.7385	32.5023	4.25967	5.27087	4.83945	4.76034	4.67707	4.78652	P	P	P	P	P	P				ncRNA	chr14	17199720	17202839	+		FR316893	ncRNA			fRNAdb	http://www.ncrna.org/frnadb/detail.html?i_name=FR316893	A130095M09 FANTOM3,FT315846 RNAdb v2.0
mmu_9878_PI428960544	4.8108	4.49481	4.35443	5.19106	4.33183	4.19639	2.22866	2.21249	2.24294	2.2404	2.1732	2.14622	A	A	A	A	A	A				ncRNA	chr7	147267220	147267279	-		FR230221	ncRNA			fRNAdb		gb|AK163466$1135$0|tc|TC1684163$570$0|riken|B230204M08$1135$0
A_55_P2042277	332.299	380.958	327.43	401.557	440.716	539.872	8.49461	8.6668	8.5585	8.6006	8.6185	8.88111	P	P	P	P	P	P	Pbrm1	66923	Mus musculus polybromo 1 (Pbrm1), mRNA [NM_001081251]	mRNA	chr14	31932074	31932132	+	ENSMUST00000136237	NM_001081251		GO:0000776,GO:0001890,GO:0001974,GO:0003007,GO:0003349,GO:0003677,GO:0003682,GO:0005515,GO:0005634,GO:0006351,GO:0006355,GO:0007507,GO:0008285,GO:0016568,GO:0045893,GO:0060948,GO:0060979	kinetochore,placenta development,blood vessel remodeling,heart morphogenesis,epicardium-derived cardiac endothelial cell differentiation,DNA binding,chromatin binding,protein binding,nucleus,transcription, DNA-dependent,regulation of transcription, DNA-dependent,heart development,negative regulation of cell proliferation,chromatin modification,positive regulation of transcription, DNA-dependent,c…	Agilent mouse V1
A_30_P01023739	279.87	215.418	203.055	218.549	205.239	246.129	8.24565	7.8325	7.87812	7.72158	7.50923	7.75463	P	P	P	P	P	P			lincRNA:chr17:32213375-32238425 forward strand	ncRNA	chr17	32215718	32215776	+		chr17:32213375-32238425_F				Agilent mouse V1
mmu_21954_PI428960544	4.90825	23.2247	11.2274	30.245	20.3125	32.9675	2.27163	4.57808	3.80491	4.87097	4.14778	4.80862	A	P	A	P	A	P				ncRNA	chr1	182055469	182058782	+		FR095637	ncRNA			fRNAdb	http://www.ncrna.org/frnadb/detail.html?i_name=FR095637	9330156P08 FANTOM3,FT312712 RNAdb v2.0
A_55_P2186540	17.028	19.3286	20.7582	25.5053	39.4264	41.8509	4.22085	4.30653	4.65927	4.62454	5.08989	5.15729	A	A	A	A	P	P				mRNA	chr12	86882600	86882664	+						Agilent mouse V1
A_55_P2001073	7.40694	24.278	13.9646	19.618	10.8999	25.1462	2.91241	4.64206	4.11637	4.26005	3.27938	4.4085	A	P	A	A	A	P	Arid2	77044	Mus musculus AT rich interactive domain 2 (ARID, RFX-like) (Arid2), mRNA [NM_175251]	mRNA	chr15	96235328	96235384	+	ENSMUST00000096250	NM_175251		GO:0005667,GO:0006337,GO:0008134,GO:0045944	transcription factor complex,nucleosome disassembly,transcription factor binding,positive regulation of transcription from RNA polymerase II promoter	Agilent mouse V1
mmu_27076_PI428960544	243.804	265.374	242.833	292.776	263.45	325.099	8.04477	8.13472	8.12986	8.14551	7.87378	8.15674	P	P	P	P	P	P				ncRNA	chr5	65221121	65223880	+		FR097994	ncRNA			fRNAdb	http://www.ncrna.org/frnadb/detail.html?i_name=FR097994	9930027G08 FANTOM3,FT314727 RNAdb v2.0
mmu_25707_PI428960544	4.65997	17.3821	12.7108	21.1781	19.9582	24.4827	2.15863	4.15085	3.98565	4.36682	4.12204	4.36883	A	A	A	A	P	P				ncRNA	chr17	86600874	86604975	+		FR092788	ncRNA			fRNAdb	http://www.ncrna.org/frnadb/detail.html?i_name=FR092788	C130092C24 FANTOM3,FT324292 RNAdb v2.0
A_52_P241544	32.7307	35.1408	32.0691	32.4457	45.5298	49.1899	5.23077	5.16378	5.2672	4.97433	5.29782	5.39383	P	P	P	P	P	P	Supt7l	72195	Mus musculus suppressor of Ty 7-like (Supt7l), mRNA [NM_028150]	mRNA	chr5	31817700	31817640	-	ENSMUST00000117642	NM_028150		GO:0003713,GO:0005634,GO:0006351,GO:0006355,GO:0030914,GO:0043966,GO:0051457	transcription coactivator activity,nucleus,transcription, DNA-dependent,regulation of transcription, DNA-dependent,STAGA complex,histone H3 acetylation,maintenance of protein location in nucleus	Agilent mouse V1
A_30_P01026977	72.9108	48.1998	56.0251	71.5583	88.1722	117.825	6.36529	5.62709	6.05631	6.09881	6.25765	6.66442	P	P	P	P	P	P			lincRNA:chr8:111766396-111772271 forward strand	ncRNA	chr8	111769520	111769576	+		chr8:111766396-111772271_F				Agilent mouse V1
mmu_17540_PI428960544	352.57	371.952	356.265	352.795	415.952	413.945	8.57591	8.63409	8.67555	8.40764	8.54082	8.49461	P	P	P	P	P	P				ncRNA	chr3	94764039	94765268	+		FR005735	ncRNA			fRNAdb	http://www.ncrna.org/frnadb/detail.html?i_name=FR005735	6720476P12 FANTOM3,FT310772 RNAdb v2.0
mmu_5456_PI428960544	4.46643	4.23511	5.78507	4.93046	5.43869	8.21724	2.09488	2.09933	2.82413	2.11671	2.38325	2.78489	A	A	A	A	A	A				ncRNA	chr7	125624008	125626862	+		FR391367	ncRNA			fRNAdb	http://www.ncrna.org/frnadb/detail.html?i_name=FR391367	4732419F13 FANTOM3,FT34120 RNAdb v2.0
A_30_P01025753	4.81248	4.58201	4.47991	5.39801	4.30963	4.28987	2.22961	2.25812	2.33814	2.358	2.16724	2.16391	A	A	A	A	A	A			lincRNA:chr9:78367773-78374723 reverse strand	ncRNA	chr9	78374208	78374152	-		chr9:78367773-78374723_R				Agilent mouse V1
A_30_P01029474	12.4129	6.37587	14.9683	10.3108	14.0299	10.8403	3.72541	2.73353	4.21572	3.39793	3.62731	3.1488	A	A	A	A	A	A			lincRNA:chrX:93157194-93160542 reverse strand	ncRNA	chrX	93157456	93157400	-		chrX:93157194-93160542_R				Agilent mouse V1
A_55_P2116988	8385.45	4773.86	5203.61	6240.33	8940.89	8288.97	13.132	12.341	12.5247	12.596	12.924	12.8283	P	P	P	P	P	P	1700024P12Rik	69392	Mus musculus adult male testis cDNA, RIKEN full-length enriched library, clone:1700024P12 product:unclassifiable, full insert sequence. [AK006313]	mRNA	chr17	3084560	3084619	+		AK006313		GO:0003674,GO:0005575,GO:0008150	molecular_function,cellular_component,biological_process	Agilent mouse V1
mmu_6105_PI428960544	32.2385	28.8708	23.84	25.1457	27.7664	33.6729	5.20799	4.88293	4.85207	4.60457	4.58294	4.83949	P	P	P	P	P	P				ncRNA	chr1	58267294	58272254	+		FR249853	ncRNA			fRNAdb	http://www.ncrna.org/frnadb/detail.html?i_name=FR249853	C130073G17 FANTOM3,FT324065 RNAdb v2.0
A_51_P503896	74.6803	66.9286	130.191	69.6736	102.256	71.1534	6.39975	6.11429	7.24573	6.05945	6.47255	5.93705	P	P	P	P	P	P	Pycr1	209027	pyrroline-5-carboxylate reductase 1 [Source:MGI Symbol;Acc:MGI:2384795] [ENSMUST00000026133]	mRNA	chr11	120501240	120501176	-	ENSMUST00000026133	ENSMUST00000026133		GO:0000166,GO:0004735,GO:0005739,GO:0006561,GO:0006950,GO:0008652,GO:0016491,GO:0034599,GO:0042802,GO:0055114	nucleotide binding,pyrroline-5-carboxylate reductase activity,mitochondrion,proline biosynthetic process,response to stress,cellular amino acid biosynthetic process,oxidoreductase activity,cellular response to oxidative stress,identical protein binding,oxidation-reduction process	Agilent mouse V1
A_30_P01027798	10.5469	5.98325	9.76916	9.70695	18.0958	18.7391	3.46078	2.64119	3.61075	3.31558	3.98565	3.97676	A	A	A	A	P	P			lincRNA:chrX:98658045-98677545 reverse strand	ncRNA	chrX	98674952	98674896	-		chrX:98658045-98677545_R				Agilent mouse V1
mmu_17194_PI428960544	8280.88	8387.08	8197.26	8440.85	9365.87	9338.45	13.113	13.1568	13.1636	13.0311	12.9926	13.0196	P	P	P	P	P	P				ncRNA	chr15	99239082	99240416	+		FR295519	ncRNA			fRNAdb	http://www.ncrna.org/frnadb/detail.html?i_name=FR295519	A330105G02 FANTOM3,FT316968 RNAdb v2.0
A_30_P01028171	7.17416	5.82642	5.09943	5.59744	5.47563	6.38508	2.85908	2.60351	2.61988	2.46155	2.38951	2.4761	A	A	A	A	A	A			lincRNA:chr5:15033568-15033987 forward strand	ncRNA	chr5	15033702	15033761	+		chr5:15033568-15033987_F				Agilent mouse V1
mmu_29631_PI428960544	4.56115	4.30308	5.85313	5.00823	4.08973	4.78771	2.12469	2.12562	2.84248	2.14602	2.10724	2.23035	A	A	A	A	A	A				ncRNA	chr8	108651577	108653611	-		n282061	mRNAlike lncRNA			NONCODEv3.0	http://www.noncode.org/search.php?keyword=n282061&sbt=Search	NONMMUT066997
mmu_6078_PI428960544	22.2452	37.9566	22.8191	43.361	37.4763	45.9844	4.65296	5.27755	4.7913	5.37863	5.01803	5.29761	P	P	P	P	P	P				ncRNA	chr15	34061229	34062270	+		FR315357	ncRNA			fRNAdb	http://www.ncrna.org/frnadb/detail.html?i_name=FR315357	E330038L03 FANTOM3,FT331464 RNAdb v2.0
A_51_P281593	118.517	166.458	112.538	149.972	150.928	194.161	7.03901	7.45301	7.03909	7.16475	7.05194	7.40447	P	P	P	P	P	P	Ppapdc1b	71910	Mus musculus phosphatidic acid phosphatase type 2 domain containing 1B (Ppapdc1b), mRNA [NM_028000]	mRNA	chr8	26835202	26835260	+	ENSMUST00000139120	NM_028000		GO:0003824,GO:0005575,GO:0008195,GO:0016020,GO:0016021,GO:0016787,GO:0046839	catalytic activity,cellular_component,phosphatidate phosphatase activity,membrane,integral to membrane,hydrolase activity,phospholipid dephosphorylation	Agilent mouse V1
mmu_1723_PI428960544	7.4982	8.35211	4.90508	6.32203	7.97917	4.05436	2.93084	3.10924	2.55706	2.65385	2.8742	2.11056	A	A	A	A	A	A				ncRNA	chr17	15511964	15516439	+		ENSMUST00000181251	lincRNA			Ensembl_transcript	http://asia.ensembl.org/Multi/Search/Results?q=ENSMUST00000181251;site=ensembl	ENSMUSG00000097566
mmu_23639_PI428960544	4.90877	4.38491	4.29608	5.11807	4.17754	4.07556	2.27175	2.16051	2.20015	2.19715	2.13319	2.11703	A	A	A	A	A	A				ncRNA	chr19	42131024	42133033	+		FR055345	ncRNA			fRNAdb	http://www.ncrna.org/frnadb/detail.html?i_name=FR055345	D630047D05 FANTOM3,FT328841 RNAdb v2.0
A_30_P01026454	19.1732	9.38494	4.88153	6.15104	6.94128	15.5323	4.42084	3.26808	2.54898	2.61518	2.68973	3.697	A	A	A	A	A	A			lincRNA:chr12:33606225-33638225 forward strand	ncRNA	chr12	33610364	33610424	+		chr12:33606225-33638225_F				Agilent mouse V1
mmu_7555_PI428960544	16.3191	28.0704	23.0483	31.3984	36.5375	35.2458	4.15538	4.84574	4.80553	4.92391	4.9814	4.9057	A	P	P	P	P	P				ncRNA	chr2	37233325	37236780	-		FR076615	ncRNA			fRNAdb	http://www.ncrna.org/frnadb/detail.html?i_name=FR076615	A530028C14 FANTOM3,FT317846 RNAdb v2.0
A_30_P01025274	4.85826	4.60214	5.95019	5.47048	4.32964	4.2621	2.24946	2.26705	2.86869	2.3965	2.1725	2.1589	A	A	A	A	A	A			lincRNA:chr2:75481116-75481679 reverse strand	ncRNA	chr2	75481616	75481560	-		chr2:75481116-75481679_R				Agilent mouse V1
mmu_6357_PI428960544	12.3921	21.1268	9.06986	13.7006	13.6669	20.3804	3.72284	4.44196	3.509	3.77587	3.58956	4.10343	A	P	A	A	P	P				ncRNA	chrX	126875264	126875917	+		FR036601	ncRNA			fRNAdb	http://www.ncrna.org/frnadb/detail.html?i_name=FR036601	D430045F20 FANTOM3,FT328417 RNAdb v2.0
mmu_16164_PI428960544	17746.7	19660.9	16951.2	19476.6	22767.8	24699.2	14.2445	14.364	14.1956	14.2179	14.2959	14.4111	P	P	P	P	P	P				ncRNA	chr11	115884763	115884822	-		FR135306	ncRNA			fRNAdb		ref|NM_008211$445$1488|ens|ENSMUST00000139623$558$256|ens|ENSMUST00000016703$445$1488|ens|ENSMUST00000106454$917$1537
mmu_18442_PI428960544	7.12448	16.436	8.79613	6.96808	12.3601	15.4473	2.84846	4.06902	3.46554	2.81095	3.45247	3.68792	A	A	A	A	A	A				ncRNA	chr12	52756545	52760009	-		FR224093	ncRNA			fRNAdb	http://www.ncrna.org/frnadb/detail.html?i_name=FR224093	A630054F14 FANTOM3,FT318819 RNAdb v2.0
mmu_25597_PI428960544	40.4824	42.8998	42.5455	41.9184	61.8353	70.748	5.53298	5.45382	5.66866	5.33349	5.74065	5.92876	P	P	P	P	P	P				ncRNA	chr13	28855303	28857193	-		FR049365	ncRNA			fRNAdb	http://www.ncrna.org/frnadb/detail.html?i_name=FR049365	A130093L02 FANTOM3,FT315824 RNAdb v2.0
A_55_P2119643	4.86709	4.63945	4.54309	5.4635	4.35519	4.34584	2.25334	2.286	2.38257	2.39324	2.17879	2.17354	A	A	A	A	A	A	Defb43	654458	Mus musculus defensin beta 43 (Defb43), mRNA [NM_001039121]	mRNA	chr14	63636864	63636924	+	ENSMUST00000100491	NM_001039121		GO:0003674,GO:0005575,GO:0005576,GO:0006952,GO:0008150,GO:0042742	molecular_function,cellular_component,extracellular region,defense response,biological_process,defense response to bacterium	Agilent mouse V1
A_30_P01032000	28.0621	25.7019	26.8109	24.9672	25.1024	35.2634	4.99822	4.72077	5.01803	4.59377	4.43512	4.90642	P	P	P	P	P	P			lincRNA:chr6:54592523-54593344 reverse strand	ncRNA	chr6	54592696	54592636	-		chr6:54592523-54593344_R				Agilent mouse V1
A_30_P01023637	283.685	178.7	245.849	243.894	348.282	308.172	8.2671	7.55887	8.14803	7.87409	8.27667	8.08043	P	P	P	P	P	P			lincRNA:chr10:110980223-110980667 reverse strand	ncRNA	chr10	110980416	110980352	-		chr10:110980223-110980667_R				Agilent mouse V1
mmu_35045_PI428960544	133.493	131.229	176.739	146.744	233.984	235.931	7.20497	7.1048	7.67547	7.13568	7.70247	7.68903	P	P	P	P	P	P				ncRNA						XR_168931.1	ncRNA			RefSeq_noncoding RNA		gb|XR_168931$990$324
mmu_13142_PI428960544	8.2755	7.74414	6.07533	5.09591	4.15106	4.8701	3.08547	3.00705	2.90349	2.18511	2.12545	2.2405	A	A	A	A	A	A				ncRNA	chr8	8576521	8580344	+		FR156768	ncRNA			fRNAdb	http://www.ncrna.org/frnadb/detail.html?i_name=FR156768	E030046N14 FANTOM3,FT330474 RNAdb v2.0
mmu_11449_PI428960544	391.3	526.645	437.155	566.178	624.711	622.285	8.7226	9.13832	8.9716	9.10617	9.12689	9.09348	P	P	P	P	P	P				ncRNA	chr15	78226430	78227614	+		FR162441	ncRNA			fRNAdb	http://www.ncrna.org/frnadb/detail.html?i_name=FR162441	4930415E20 FANTOM3,FT35251 RNAdb v2.0
A_51_P479808	305.633	320.875	326.622	314.109	309.78	352.73	8.38282	8.41346	8.55576	8.24646	8.1078	8.26989	P	P	P	P	P	P	Mapk6	50772	Mus musculus mitogen-activated protein kinase 6 (Mapk6), transcript variant 2, mRNA [NM_027418]	mRNA	chr9	75236656	75236592	-	ENSMUST00000049355	NM_027418		GO:0000165,GO:0000166,GO:0004672,GO:0004674,GO:0004707,GO:0005515,GO:0005524,GO:0005634,GO:0005737,GO:0006468,GO:0007049,GO:0016301,GO:0016310,GO:0016740,GO:0016772,GO:0019901,GO:0023014,GO:0046982	MAPK cascade,nucleotide binding,protein kinase activity,protein serine/threonine kinase activity,MAP kinase activity,protein binding,ATP binding,nucleus,cytoplasm,protein phosphorylation,cell cycle,kinase activity,phosphorylation,transferase activity,transferase activity, transferring phosphorus-containing groups,protein kinase binding,signal transduction by phosphorylation,protein heterodimeriza…	Agilent mouse V1
A_30_P01027602	16.8486	18.0185	11.2356	15.9078	27.3034	26.4328	4.20348	4.20239	3.80627	3.97695	4.5571	4.48301	A	A	A	A	P	P			lincRNA:chr7:50403100-50418175 forward strand	ncRNA	chr7	50415160	50415216	+		chr7:50403100-50418175_F				Agilent mouse V1
mmu_19221_PI428960544	4.88247	4.61569	4.49629	5.32743	4.34503	4.27909	2.26097	2.27398	2.3504	2.32192	2.17618	2.16193	A	A	A	A	A	A				ncRNA	chr10	60271407	60275435	+		FR394534	ncRNA			fRNAdb	http://www.ncrna.org/frnadb/detail.html?i_name=FR394534	F730003L23 FANTOM3,FT332281 RNAdb v2.0
A_30_P01024223	7.10753	4.44191	4.34786	5.26324	5.89565	4.96483	2.8441	2.18497	2.2385	2.28384	2.47055	2.25321	A	A	A	A	A	A			lincRNA:chr3:40966969-40976585 reverse strand	ncRNA	chr3	40976536	40976480	-		chr3:40966969-40976585_R				Agilent mouse V1
mmu_23972_PI428960544	14.2267	5.13131	6.54429	5.94693	10.2757	10.1781	3.9354	2.43702	3.026	2.56355	3.19819	3.06458	A	A	A	A	A	A				ncRNA	chr13	69819466	69836554	-		FR366422	ncRNA			fRNAdb	http://www.ncrna.org/frnadb/detail.html?i_name=FR366422	4933432C21 FANTOM3,FT37880 RNAdb v2.0
(+)E1A_r60_n11	658.775	936.265	747.039	887.444	568.716	542.454	9.46406	9.97571	9.74124	9.75117	8.98798	8.8886	P	P	P	P	P	P
A_30_P01027506	4.8701	4.64961	4.56286	5.50127	4.35852	4.3288	2.25472	2.29052	2.39632	2.41116	2.17992	2.17093	A	A	A	A	A	A			lincRNA:chr8:41730287-41746862 reverse strand	ncRNA	chr8	41736192	41736136	-		chr8:41730287-41746862_R				Agilent mouse V1
mmu_14802_PI428960544	4.72575	4.48597	4.40032	5.21127	4.25744	4.18824	2.18488	2.20795	2.27789	2.25246	2.15351	2.14456	A	A	A	A	A	A				ncRNA	chr14	33189272	33201577	-		FR215079	ncRNA			fRNAdb	http://www.ncrna.org/frnadb/detail.html?i_name=FR215079	1700024G13 FANTOM3,FT32322 RNAdb v2.0
A_55_P2145833	1631.37	1566.22	1498.89	1702.22	1969.1	1948.54	10.7646	10.7438	10.7431	10.6985	10.7517	10.7359	P	P	P	P	P	P	Dmpk	13400	Mus musculus dystrophia myotonica-protein kinase (Dmpk), transcript variant 1, mRNA [NM_032418]	mRNA	chr7	19679066	19679124	+	ENSMUST00000135839	NM_032418		GO:0000166,GO:0002028,GO:0004672,GO:0004674,GO:0005524,GO:0005634,GO:0005737,GO:0005739,GO:0005741,GO:0005783,GO:0005789,GO:0005829,GO:0005886,GO:0006468,GO:0006874,GO:0006998,GO:0008016,GO:0010657,GO:0010830,GO:0014722,GO:0014853,GO:0016020,GO:0016021,GO:0016301,GO:0016310,GO:0016529,GO:0016740,GO:0016772,GO:0017020,GO:0031307,GO:0031965,GO:0033017,GO:0046872,GO:0051823	nucleotide binding,regulation of sodium ion transport,protein kinase activity,protein serine/threonine kinase activity,ATP binding,nucleus,cytoplasm,mitochondrion,mitochondrial outer membrane,endoplasmic reticulum,endoplasmic reticulum membrane,cytosol,plasma membrane,protein phosphorylation,cellular calcium ion homeostasis,nuclear envelope organization,regulation of heart contraction,muscle cell…	Agilent mouse V1
A_51_P384673	834.273	854.608	896.694	919.097	846.656	950.947	9.79367	9.84659	10.0038	9.80657	9.5579	9.70101	P	P	P	P	P	P	Lrrc59	98238	Mus musculus leucine rich repeat containing 59 (Lrrc59), mRNA [NM_133807]	mRNA	chr11	94505816	94505872	+	ENSMUST00000021239	NM_133807		GO:0003674,GO:0005783,GO:0008150,GO:0016020,GO:0016021,GO:0042645,GO:0043231	molecular_function,endoplasmic reticulum,biological_process,membrane,integral to membrane,mitochondrial nucleoid,intracellular membrane-bounded organelle	Agilent mouse V1
mmu_3700_PI428960544	8.50417	4.42771	4.31986	6.50444	6.77677	6.15454	3.1292	2.17844	2.21851	2.69848	2.65912	2.43757	A	A	A	A	A	A				ncRNA	chr9	46135203	46136985	-		FR397363	ncRNA			fRNAdb	http://www.ncrna.org/frnadb/detail.html?i_name=FR397363	4930448E22 FANTOM3,FT36400 RNAdb v2.0
mmu_6959_PI428960544	4.66772	4.42154	4.33355	8.2668	4.2353	4.16422	2.16161	2.17625	2.22794	3.07837	2.14775	2.13914	A	A	A	A	A	A				ncRNA	chr15	101761967	101764420	+		FR193688	ncRNA			fRNAdb	http://www.ncrna.org/frnadb/detail.html?i_name=FR193688	8030479C08 FANTOM3,FT311845 RNAdb v2.0
A_52_P680870	395.383	317.441	477.301	389.687	393.802	360.602	8.73464	8.39743	9.09026	8.55098	8.4621	8.30429	P	P	P	P	P	P	Ctxn1	330695	Mus musculus cortexin 1 (Ctxn1), mRNA [NM_183315]	mRNA	chr8	4257953	4257894	-	ENSMUST00000053252	NM_183315		GO:0003674,GO:0005575,GO:0008150,GO:0016020,GO:0016021,GO:0031224	molecular_function,cellular_component,biological_process,membrane,integral to membrane,intrinsic to membrane	Agilent mouse V1
mmu_14662_PI428960544	4.89254	4.64213	4.56165	5.51271	4.39767	4.32517	2.26521	2.28719	2.39529	2.41792	2.18986	2.17044	A	A	A	A	A	A				ncRNA	chr12	40778630	40778689	-		FR313196	ncRNA			fRNAdb		gb|AK143806$3041$129|gb|AK162336$2019$586|riken|F430111C12$3041$129|riken|9130403J21$2019$586
A_30_P01024205	34.3738	37.0806	26.013	32.1665	31.7055	44.2965	5.30001	5.24205	4.97481	4.95905	4.77018	5.24003	P	P	P	P	P	P			lincRNA:chr9:43738583-43757007 reverse strand	ncRNA	chr9	43754324	43754264	-		chr9:43738583-43757007_R				Agilent mouse V1
mmu_20626_PI428960544	315.355	345.747	275.499	432.34	347.437	405.714	8.42598	8.52807	8.30792	8.71019	8.27378	8.46999	P	P	P	P	P	P				ncRNA	chr8	59070558	59070855	+		FR034832	ncRNA			fRNAdb	http://www.ncrna.org/frnadb/detail.html?i_name=FR034832	2010016I22 FANTOM3,FT33190 RNAdb v2.0
A_30_P01018111	9.07871	4.62936	4.54972	7.44399	6.63574	8.45968	3.22717	2.28034	2.38676	2.91372	2.63089	2.8217	A	A	A	A	A	A			lincRNA:chr1:52507374-52514124 forward strand	ncRNA	chr1	52513144	52513200	+		chr1:52507374-52514124_F				Agilent mouse V1
mmu_19680_PI428960544	11.3493	8.38791	12.2201	17.2076	12.1493	9.88322	3.58334	3.11444	3.92721	4.08162	3.42836	3.02456	A	A	A	A	A	A				ncRNA	chr2	19577432	19579524	-		FR030034	ncRNA			fRNAdb	http://www.ncrna.org/frnadb/detail.html?i_name=FR030034	4833440P09 FANTOM3,FT35962 RNAdb v2.0
mmu_10663_PI428960544	101.379	163.407	113.085	153.164	162.926	172.081	6.82557	7.42424	7.04618	7.19565	7.17215	7.22716	P	P	P	P	P	P				ncRNA	chrX	39516925	39520225	+		FR045933	ncRNA			fRNAdb	http://www.ncrna.org/frnadb/detail.html?i_name=FR045933	9530082F19 FANTOM3,FT314129 RNAdb v2.0
A_55_P2033805	603.402	558.68	544.429	726.812	951.225	964.768	9.34097	9.22388	9.289	9.45795	9.73417	9.72473	P	P	P	P	P	P	A230051N06Rik	320593	PREDICTED: Mus musculus RIKEN cDNA A230051N06 gene (A230051N06Rik), misc_RNA [XR_141316]	mRNA	chr17	56382104	56382160	+		XR_141316				Agilent mouse V1
mmu_22432_PI428960544	22.245	19.8858	20.6422	17.1395	24.39	21.4197	4.65286	4.34843	4.65074	4.07678	4.39872	4.17204	A	A	A	P	P	P				ncRNA	chr5	105842869	105842928	+		FR055727	ncRNA			fRNAdb		ref|XR_389452$834$13|ref|XR_402725$834$13|ref|XR_389453$646$13|ref|XR_402726$646$13
A_55_P1994887	78.7061	81.3618	91.4552	73.8847	85.9317	83.7695	6.47193	6.40666	6.74913	6.1474	6.21868	6.17413	P	P	P	P	P	P	Zfpm1	22761	Mus musculus zinc finger protein, multitype 1 (Zfpm1), mRNA [NM_009569]	mRNA	chr8	124861088	124861152	+		NM_009569		GO:0000122,GO:0001078,GO:0001085,GO:0001102,GO:0003151,GO:0003181,GO:0003192,GO:0003195,GO:0003676,GO:0003677,GO:0003714,GO:0005515,GO:0005622,GO:0005634,GO:0005667,GO:0005737,GO:0006351,GO:0006355,GO:0007507,GO:0008134,GO:0008270,GO:0010724,GO:0017053,GO:0030218,GO:0030219,GO:0030220,GO:0030851,GO:0032091,GO:0032642,GO:0035162,GO:0035855,GO:0045078,GO:0045403,GO:0045599,GO:0045944,GO:0046872,GO:…	negative regulation of transcription from RNA polymerase II promoter,RNA polymerase II core promoter proximal region sequence-specific DNA binding transcription factor activity involved in negative regulation of transcription,RNA polymerase II transcription factor binding,RNA polymerase II activating transcription factor binding,outflow tract morphogenesis,atrioventricular valve morphogenesis,mit…	Agilent mouse V1
A_66_P105635	5.04934	4.72823	4.65111	5.56087	4.569	4.44812	2.32701	2.3254	2.44984	2.44119	2.2332	2.18944	A	A	A	A	A	A	Olfr859	258519	Mus musculus olfactory receptor 859 (Olfr859), mRNA [NM_146526]	mRNA	chr9	19613544	19613604	+	ENSMUST00000086480	NM_146526		GO:0004871,GO:0004930,GO:0004984,GO:0005886,GO:0007165,GO:0007186,GO:0007608,GO:0016020,GO:0016021,GO:0050896	signal transducer activity,G-protein coupled receptor activity,olfactory receptor activity,plasma membrane,signal transduction,G-protein coupled receptor signaling pathway,sensory perception of smell,membrane,integral to membrane,response to stimulus	Agilent mouse V1
A_30_P01026675	22.9736	13.2982	9.1327	15.3977	23.7001	19.7723	4.7043	3.76633	3.51994	3.93196	4.363	4.05901	P	A	A	A	P	P			lincRNA:chr12:16003706-16022581 reverse strand	ncRNA	chr12	16008130	16008071	-		chr12:16003706-16022581_R				Agilent mouse V1
A_55_P1977776	10721.2	69434.2	9326.04	23990	4997.08	4133.23	13.4967	16.171	13.3622	14.5369	12.09	11.8309	P	P	P	P	P	P	Rs5-8s1	790956	Mus musculus 5.8S ribosomal RNA (Rs5-8s1), ribosomal RNA [NR_003280]	mRNA						NR_003280				Agilent mouse V1
A_55_P2086949	21.2693	42.4355	34.0305	36.0321	30.7928	42.6119	4.58543	5.43695	5.35722	5.11912	4.72914	5.18475	A	P	P	P	P	P	Cntf	12803	Mus musculus ciliary neurotrophic factor (Cntf), mRNA [NM_170786]	mRNA	chr19	12838295	12838236	-	ENSMUST00000142247	NM_170786		GO:0005125,GO:0005127,GO:0005138,GO:0005615,GO:0005634,GO:0005737,GO:0005829,GO:0007259,GO:0007275,GO:0007399,GO:0008083,GO:0008284,GO:0014068,GO:0030154,GO:0030307,GO:0030424,GO:0032838,GO:0040007,GO:0042517,GO:0043025,GO:0043231,GO:0043410,GO:0043524,GO:0046427,GO:0046533,GO:0046668,GO:0046887,GO:0048143,GO:0048644,GO:0048666,GO:0048680,GO:0051291,GO:0060075,GO:0060081,GO:0070120	cytokine activity,ciliary neurotrophic factor receptor binding,interleukin-6 receptor binding,extracellular space,nucleus,cytoplasm,cytosol,JAK-STAT cascade,multicellular organismal development,nervous system development,growth factor activity,positive regulation of cell proliferation,positive regulation of phosphatidylinositol 3-kinase cascade,cell differentiation,positive regulation of cell gro…	Agilent mouse V1
A_52_P577329	9.5662	16.9971	13.3219	14.5475	11.9163	20.7684	3.30425	4.1178	4.05069	3.8559	3.40076	4.13004	A	A	A	A	A	A	Tmem88b	320587	Mus musculus transmembrane protein 88B (Tmem88b), mRNA [NM_001033394]	mRNA	chr4	155157568	155157504	-	ENSMUST00000097742	NM_001033394		GO:0003674,GO:0005575,GO:0008150,GO:0016020,GO:0016021	molecular_function,cellular_component,biological_process,membrane,integral to membrane	Agilent mouse V1
A_55_P2111990	30.0877	17.5059	20.9486	27.7139	31.9026	48.6435	5.10619	4.16234	4.67168	4.74562	4.77943	5.37487	P	A	A	A	P	P	Tekt1	21689	Mus musculus tektin 1 (Tekt1), mRNA [NM_011569]	mRNA	chr11	72158376	72158312	-	ENSMUST00000108502	NM_011569		GO:0000226,GO:0005737,GO:0005874	microtubule cytoskeleton organization,cytoplasm,microtubule	Agilent mouse V1
mmu_32642_PI428960544	19.6354	20.3243	24.9573	23.9194	31.4269	22.5551	4.45842	4.37867	4.91947	4.53447	4.75728	4.24941	P	P	P	A	P	P				ncRNA	chr8	11692981	11694514	-		n414509	lncRNA			NONCODEv3.0	http://www.noncode.org/search.php?keyword=n414509&sbt=Search	NONMMUT064592
A_55_P1961756	5.10343	4.74493	4.67596	5.56787	4.63529	4.46914	2.34535	2.33163	2.46338	2.4452	2.24704	2.19236	A	A	A	A	A	A	Vmn2r52	384534	Mus musculus vomeronasal 2, receptor 52 (Vmn2r52), mRNA [NM_001105191]	mRNA	chr7	10754377	10748362	-	ENSMUST00000164918	NM_001105191		GO:0003674,GO:0004871,GO:0004930,GO:0005575,GO:0005886,GO:0007165,GO:0007186,GO:0008150,GO:0016020,GO:0016021	molecular_function,signal transducer activity,G-protein coupled receptor activity,cellular_component,plasma membrane,signal transduction,G-protein coupled receptor signaling pathway,biological_process,membrane,integral to membrane	Agilent mouse V1
mmu_24464_PI428960544	4.56683	4.31351	4.21243	5.02112	4.11081	4.04958	2.12652	2.12972	2.1504	2.15149	2.11323	2.10926	A	A	A	A	A	A				ncRNA	chr7	150536325	150539817	-		FR068630	ncRNA			fRNAdb	http://www.ncrna.org/frnadb/detail.html?i_name=FR068630	D330046L08 FANTOM3,FT328127 RNAdb v2.0
mmu_7370_PI428960544	19.4587	21.4591	14.7985	29.9693	23.7288	40.1951	4.44362	4.46276	4.20148	4.85675	4.36472	5.09888	A	P	A	P	P	P				ncRNA	chr6	118101764	118103931	-		FR015618	ncRNA			fRNAdb	http://www.ncrna.org/frnadb/detail.html?i_name=FR015618	9630013F18 FANTOM3,FT314326 RNAdb v2.0
mmu_2816_PI428960544	4.61675	4.33917	4.25597	5.02551	4.17448	4.19715	2.14349	2.14019	2.17416	2.15327	2.13227	2.14642	A	A	A	A	A	A				ncRNA	chrX	151735254	151737233	-		FR305983	ncRNA			fRNAdb	http://www.ncrna.org/frnadb/detail.html?i_name=FR305983	4921511E18 FANTOM3,FT36028 RNAdb v2.0
mmu_8325_PI428960544	61.9693	91.0906	56.3173	87.4526	104.686	106.362	6.13813	6.57453	6.06293	6.39194	6.5065	6.52102	P	P	P	P	P	P				ncRNA	chr2	6522658	6524283	-		FR219402	ncRNA			fRNAdb	http://www.ncrna.org/frnadb/detail.html?i_name=FR219402	A130035J20 FANTOM3,FT315254 RNAdb v2.0
A_30_P01026156	5.93053	4.66873	4.57943	5.36335	4.49858	4.31235	2.56234	2.30087	2.40804	2.34126	2.21682	2.16825	A	A	A	A	A	A			lincRNA:chr2:77655293-77657696 reverse strand	ncRNA	chr2	77655384	77655328	-		chr2:77655293-77657696_R				Agilent mouse V1
A_30_P01021944	21.7072	24.3347	23.3455	24.0264	28.6392	27.3043	4.61419	4.64535	4.8226	4.54128	4.62479	4.53387	P	P	P	P	P	P			lincRNA:chrX:165792277-165807952 forward strand	ncRNA	chrX	165807648	165807712	+		chrX:165792277-165807952_F				Agilent mouse V1
mmu_29412_PI428960544	5.06406	4.7197	4.66083	5.57328	4.591	4.41618	2.33253	2.32225	2.45573	2.44848	2.23771	2.18508	A	A	A	A	A	A				ncRNA	chr9	62989744	62991533	+		n279219	mRNAlike lncRNA			NONCODEv3.0	http://www.noncode.org/search.php?keyword=n279219&sbt=Search	NONMMUT069507
mmu_24728_PI428960544	954.843	1204.18	974.491	1164.7	1325.24	1304.1	9.98702	10.3531	10.1305	10.1514	10.2064	10.1509	P	P	P	P	P	P				ncRNA	chr14	80260328	80260344	-		FR067106	ncRNA			fRNAdb		ref|NR_033535$2831$499|gb|AK011593$1397$414|gb|AK136482$2221$431|gb|BC054351$351$572
mmu_15663_PI428960544	22.711	41.9863	23.2021	39.0954	44.2129	35.8457	4.68549	5.42217	4.81526	5.23603	5.25491	4.92805	P	P	P	P	P	P				ncRNA	chr8	94122829	94124738	+		FR166177	ncRNA			fRNAdb	http://www.ncrna.org/frnadb/detail.html?i_name=FR166177	C230016H20 FANTOM3,FT324473 RNAdb v2.0
mmu_20712_PI428960544	24.2133	27.0346	26.0677	29.4386	29.9399	34.4952	4.78216	4.79343	4.97908	4.83233	4.68778	4.87406	P	P	P	P	P	P				ncRNA	chr3	63758024	63764098	-		FR174694	ncRNA			fRNAdb	http://www.ncrna.org/frnadb/detail.html?i_name=FR174694	C130061E17 FANTOM3,FT323944 RNAdb v2.0
mmu_6055_PI428960544	5.14667	5.36122	4.67581	5.60143	5.0165	4.35815	2.35993	2.49127	2.46334	2.46362	2.31183	2.17567	A	A	A	A	A	A				ncRNA	chr10	124745967	124747735	+		FR020757	ncRNA			fRNAdb	http://www.ncrna.org/frnadb/detail.html?i_name=FR020757	4930507A20 FANTOM3,FT36649 RNAdb v2.0
mmu_19048_PI428960544	50.0172	60.0589	42.3405	64.5606	71.2536	78.1272	5.83154	5.95228	5.66183	5.95082	5.94554	6.07284	P	P	P	P	P	P				ncRNA	chr14	40202810	40205517	-		FR273506	ncRNA			fRNAdb	http://www.ncrna.org/frnadb/detail.html?i_name=FR273506	C130029F03 FANTOM3,FT323568 RNAdb v2.0
A_30_P01025133	527.463	585.404	486.464	670.625	693.68	866.231	9.14449	9.29763	9.11765	9.34363	9.26978	9.56625	P	P	P	P	P	P			lincRNA:chr7:66562376-66579519 forward strand	ncRNA	chr7	66563676	66563736	+		chr7:66562376-66579519_F				Agilent mouse V1
mmu_8815_PI428960544	23.7216	41.3205	23.0111	33.2898	32.4312	30.5289	4.75263	5.39877	4.80295	5.00887	4.80348	4.69516	P	P	P	P	P	P				ncRNA	chr2	140119591	140215444	-		FR219230	ncRNA			fRNAdb	http://www.ncrna.org/frnadb/detail.html?i_name=FR219230	1700074B16 FANTOM3,FT32685 RNAdb v2.0
A_30_P01032467	571.719	195.381	298.583	360.163	421.018	394.848	9.25977	7.68662	8.42163	8.43754	8.55442	8.4324	P	P	P	P	P	P			lincRNA:chr13:98038568-98068079 reverse strand	ncRNA	chr13	98063368	98063312	-		chr13:98038568-98068079_R				Agilent mouse V1
A_55_P1964911	5.29985	10.283	4.75131	5.86909	4.77248	4.50588	2.40298	3.39731	2.50008	2.54235	2.27262	2.19713	A	A	A	A	A	A				mRNA	chr18	82041264	82041200	-						Agilent mouse V1
mmu_15805_PI428960544	55.4416	62.6457	48.2737	49.2882	77.2817	73.2468	5.97588	6.01834	5.84867	5.56556	6.06645	5.98184	P	P	P	P	P	P				ncRNA	chr7	52537858	52540633	+		FR210975	ncRNA			fRNAdb	http://www.ncrna.org/frnadb/detail.html?i_name=FR210975	1700039E15 FANTOM3,FT32469 RNAdb v2.0
A_30_P01026051	292.457	273.065	303.481	311.449	424.513	360.825	8.31322	8.17626	8.44418	8.23431	8.56377	8.30611	P	P	P	P	P	P			lincRNA:chr4:12050675-12066450 reverse strand	ncRNA	chr4	12052849	12052790	-		chr4:12050675-12066450_R				Agilent mouse V1
A_30_P01026826	21.4934	13.3823	16.6722	16.156	25.0023	32.0269	4.59979	3.77479	4.35951	3.99757	4.43035	4.76431	A	A	A	A	P	P			lincRNA:chr7:134779841-134840591 forward strand	ncRNA	chr7	134806272	134806320	+		chr7:134779841-134840591_F				Agilent mouse V1
mmu_20131_PI428960544	6.31137	6.13966	7.15356	10.2116	4.46041	7.71044	2.6613	2.67949	3.16369	3.38322	2.2069	2.70841	A	A	A	A	A	A				ncRNA	chr4	58157691	58219731	-		FR186105	ncRNA			fRNAdb	http://www.ncrna.org/frnadb/detail.html?i_name=FR186105	D430029O09 FANTOM3,FT328293 RNAdb v2.0
ETG10_234183	8.08989	6.15238	6.35097	7.22887	7.45674	8.5661	3.04895	2.6819	2.97618	2.86832	2.78648	2.83755	A	A	A	A	A	P
mmu_27534_PI428960544	4.78834	5.12948	4.37505	12.9629	8.56655	10.541	2.21753	2.4366	2.25871	3.70107	2.95925	3.11105	A	A	A	A	A	A				ncRNA	chr7	97603965	97605695	-		FR180006	ncRNA			fRNAdb	http://www.ncrna.org/frnadb/detail.html?i_name=FR180006	D830048G01 FANTOM3,FT329256 RNAdb v2.0
A_55_P2419961	26.9372	18.336	14.163	29.5047	26.326	27.6207	4.93755	4.22785	4.13685	4.83599	4.50454	4.55106	A	A	A	P	P	P	Ptpn4	19258	Mus musculus protein tyrosine phosphatase, non-receptor type 4 (Ptpn4), mRNA [NM_019933]	mRNA	chr1	121588392	121588336	-	ENSMUST00000064091	NM_019933		GO:0004721,GO:0004725,GO:0004726,GO:0005737,GO:0005856,GO:0005886,GO:0006470,GO:0008092,GO:0009898,GO:0016020,GO:0016311,GO:0016787,GO:0016791	phosphoprotein phosphatase activity,protein tyrosine phosphatase activity,non-membrane spanning protein tyrosine phosphatase activity,cytoplasm,cytoskeleton,plasma membrane,protein dephosphorylation,cytoskeletal protein binding,internal side of plasma membrane,membrane,dephosphorylation,hydrolase activity,phosphatase activity	Agilent mouse V1
A_51_P450296	95.1745	97.3421	87.1056	96.4916	123.04	116.611	6.73941	6.67201	6.68268	6.52628	6.74118	6.64898	P	P	P	P	P	P	Thap3	69876	Mus musculus THAP domain containing, apoptosis associated protein 3 (Thap3), transcript variant 1, mRNA [NM_175152]	mRNA	chr4	151357136	151357088	-	ENSMUST00000036680	NM_175152		GO:0003674,GO:0003676,GO:0003677,GO:0005575,GO:0008150,GO:0046872	molecular_function,nucleic acid binding,DNA binding,cellular_component,biological_process,metal ion binding	Agilent mouse V1
mmu_18189_PI428960544	137.91	212.757	125.644	171.057	151.461	166.285	7.24759	7.81112	7.19354	7.36124	7.05666	7.18048	P	P	P	P	P	P				ncRNA	chr6	30812227	30812286	-		FR395150	ncRNA			fRNAdb		gb|AK140857$1249$77|tc|TC1615936$191$785|riken|C130049C22$1249$77
A_55_P2012096	15.4781	24.5536	19.7266	32.956	46.1483	49.9101	4.07129	4.65882	4.58511	4.99552	5.32012	5.41546	A	P	A	P	P	P	Bmp8a	12163	Mus musculus bone morphogenetic protein 8a (Bmp8a), transcript variant 1, mRNA [NM_001256019]	mRNA	chr4	122989968	122989904	-	ENSMUST00000102641	NM_001256019		GO:0001503,GO:0005125,GO:0005576,GO:0005615,GO:0007179,GO:0007275,GO:0007281,GO:0007283,GO:0008083,GO:0030154,GO:0040007,GO:0051216	ossification,cytokine activity,extracellular region,extracellular space,transforming growth factor beta receptor signaling pathway,multicellular organismal development,germ cell development,spermatogenesis,growth factor activity,cell differentiation,growth,cartilage development	Agilent mouse V1
A_51_P404193	11.9808	4.39195	4.13296	5.13207	4.38725	5.41936	3.66624	2.16379	2.11387	2.20614	2.18689	2.3173	A	A	A	A	A	A	Sp5	64406	Mus musculus trans-acting transcription factor 5 (Sp5), mRNA [NM_022435]	mRNA	chr2	70315688	70315744	+	ENSMUST00000100043	NM_022435		GO:0003676,GO:0003677,GO:0005622,GO:0005634,GO:0006351,GO:0006355,GO:0008270,GO:0043565,GO:0046872,GO:0060349	nucleic acid binding,DNA binding,intracellular,nucleus,transcription, DNA-dependent,regulation of transcription, DNA-dependent,zinc ion binding,sequence-specific DNA binding,metal ion binding,bone morphogenesis	Agilent mouse V1
mmu_614_PI428990136	28.9279	31.436	32.1132	22.1176	24.1927	32.5398	5.04533	5.00359	5.26964	4.4275	4.38942	4.78872	P	P	P	P	P	P				ncRNA	chr18	57455534	57457121	+		FR394279	ncRNA			fRNAdb	http://www.ncrna.org/frnadb/detail.html?i_name=FR394279	3000002B06 FANTOM3,FT34785 RNAdb v2.0
A_55_P2056463	19.198	28.4038	20.1755	25.481	30.3884	20.4953	4.42272	4.86058	4.61892	4.62316	4.70843	4.1113	A	P	A	A	P	A			Q9SBM1_VOLCA (Q9SBM1) Hydroxyproline-rich glycoprotein DZ-HRGP precursor, partial (6%) [TC1635702]	mRNA	chr7	139507312	139507376	+		TC1635702				Agilent mouse V1
A_52_P120803	4.87071	10.6818	12.5264	5.14597	4.36509	4.16789	2.25489	3.45095	3.96446	2.21449	2.18171	2.14	A	A	A	A	A	A	Ankrd1	107765	Mus musculus ankyrin repeat domain 1 (cardiac muscle) (Ankrd1), mRNA [NM_013468]	mRNA	chr19	36186868	36186808	-	ENSMUST00000025718	NM_013468		GO:0000122,GO:0001085,GO:0001105,GO:0002039,GO:0003677,GO:0003714,GO:0005515,GO:0005634,GO:0005667,GO:0005737,GO:0005829,GO:0006357,GO:0008134,GO:0010976,GO:0030016,GO:0031432,GO:0031674,GO:0035690,GO:0035914,GO:0035994,GO:0042826,GO:0043065,GO:0043517,GO:0044444,GO:0045944,GO:0050714,GO:0055008,GO:0070412,GO:0071222,GO:0071260,GO:0071347,GO:0071356,GO:0071560,GO:2000279	negative regulation of transcription from RNA polymerase II promoter,RNA polymerase II transcription factor binding,RNA polymerase II transcription coactivator activity,p53 binding,DNA binding,transcription corepressor activity,protein binding,nucleus,transcription factor complex,cytoplasm,cytosol,regulation of transcription from RNA polymerase II promoter,transcription factor binding,positive re…	Agilent mouse V1
A_30_P01025086	43.7205	44.3482	34.6677	36.411	34.8072	51.8034	5.64429	5.50499	5.3857	5.13417	4.91106	5.47139	P	P	P	P	P	P			lincRNA:chr5:37051650-37110575 forward strand	ncRNA	chr5	37063000	37063060	+		chr5:37051650-37110575_F				Agilent mouse V1
mmu_7471_PI428960544	4.74648	4.80727	4.28171	5.28043	5.01852	4.14424	2.19468	2.35499	2.19003	2.29462	2.31206	2.1343	A	A	A	A	A	A				ncRNA	chr9	108636167	108637899	+		FR399335	ncRNA			fRNAdb	http://www.ncrna.org/frnadb/detail.html?i_name=FR399335	6820405N24 FANTOM3,FT310833 RNAdb v2.0
mmu_481_PI428960544	6.44503	4.8346	4.31162	5.00166	4.15081	4.64349	2.69377	2.3626	2.21245	2.14305	2.12534	2.21238	A	A	A	A	A	A				ncRNA	chr2	19374097	19376622	+		ENSMUST00000149577	processed_transcript			Ensembl_transcript	http://asia.ensembl.org/Multi/Search/Results?q=ENSMUST00000149577;site=ensembl	ENSMUSG00000056329
mmu_12147_PI428960544	3077.78	3910.17	3341.44	3950.96	5273.54	4867.46	11.6543	12.0748	11.9006	11.9215	12.171	12.072	P	P	P	P	P	P				ncRNA	chr12	85807083	85811709	+		FR323531	ncRNA			fRNAdb	http://www.ncrna.org/frnadb/detail.html?i_name=FR323531	9830162E06 FANTOM3,FT31213 RNAdb v2.0
mmu_30378_PI428960544	32.7921	38.9465	33.1101	42.7895	49.3273	48.1084	5.23338	5.31302	5.31331	5.35968	5.4146	5.36006	P	P	P	P	P	P				ncRNA	chr13	67097756	67133341	-		n291232	mRNAlike lncRNA			NONCODEv3.0	http://www.noncode.org/search.php?keyword=n291232&sbt=Search	NONMMUT018094
ETG09_35454	4.44513	4.20945	4.10174	4.87725	3.97131	3.90106	2.08782	2.0898	2.10049	2.09945	2.0714	2.0619	A	A	A	A	A	A
A_55_P2169410	27.4746	19.1979	22.8126	30.7526	26.3308	18.1904	4.96825	4.29542	4.79057	4.89385	4.50485	3.93103	P	A	P	P	P	A	4930583I09Rik	78057	RIKEN cDNA 4930583I09 gene [Source:MGI Symbol;Acc:MGI:1925307] [ENSMUST00000024896]	mRNA	chr17	65181924	65181864	-	ENSMUST00000024896	ENSMUST00000024896		GO:0003674,GO:0005575,GO:0008150	molecular_function,cellular_component,biological_process	Agilent mouse V1
A_55_P2042860	4.79664	6.631	4.27136	5.20148	4.31171	4.19537	2.22186	2.78797	2.18322	2.24626	2.1677	2.14597	A	A	A	A	A	A	Gm5409	386551	Mus musculus predicted pseudogene 5409 (Gm5409), mRNA [NM_001003664]	mRNA	chr6	41368280	41368340	+	ENSMUST00000072103	NM_001003664				Agilent mouse V1
A_30_P01018774	11.346	20.3962	13.5291	11.9544	10.3683	18.3665	3.58277	4.38423	4.07076	3.58934	3.21002	3.94705	A	P	A	A	A	A			lincRNA:chr2:31001736-31006911 reverse strand	ncRNA	chr2	31002024	31001964	-		chr2:31001736-31006911_R				Agilent mouse V1
A_55_P2002963	361.732	395.86	323.647	311.989	474.153	381.774	8.61187	8.72542	8.54064	8.23641	8.72118	8.3842	P	P	P	P	P	P	Coro1a	12721	Mus musculus coronin, actin binding protein 1A (Coro1a), mRNA [NM_009898]	mRNA	chr7	133843344	133843288	-	ENSMUST00000106364	NM_009898		GO:0001772,GO:0001845,GO:0001891,GO:0003779,GO:0005515,GO:0005737,GO:0005856,GO:0005884,GO:0005886,GO:0006816,GO:0006909,GO:0007015,GO:0008022,GO:0008064,GO:0008092,GO:0008360,GO:0015629,GO:0016020,GO:0016477,GO:0030027,GO:0030036,GO:0030335,GO:0030595,GO:0030833,GO:0030864,GO:0031252,GO:0031410,GO:0031589,GO:0032796,GO:0034097,GO:0042102,GO:0042802,GO:0042803,GO:0043029,GO:0043234,GO:0043548,GO:…	immunological synapse,phagolysosome assembly,phagocytic cup,actin binding,protein binding,cytoplasm,cytoskeleton,actin filament,plasma membrane,calcium ion transport,phagocytosis,actin filament organization,protein C-terminus binding,regulation of actin polymerization or depolymerization,cytoskeletal protein binding,regulation of cell shape,actin cytoskeleton,membrane,cell migration,lamellipodium…	Agilent mouse V1
A_51_P131561	175.289	236.964	216.328	261.956	206.212	112.886	7.58025	7.97219	7.96451	7.98408	7.51758	6.60191	P	P	P	P	P	P	1600029D21Rik	76509	Mus musculus RIKEN cDNA 1600029D21 gene (1600029D21Rik), mRNA [NM_029639]	mRNA	chr9	50313108	50313168	+	ENSMUST00000114474	NM_029639		GO:0009897,GO:0016020,GO:0016021	external side of plasma membrane,membrane,integral to membrane	Agilent mouse V1
mmu_7479_PI428960544	83.6602	69.8431	68.9942	84.1197	89.237	81.6559	6.56065	6.17589	6.34931	6.33668	6.27448	6.13768	P	P	P	P	P	P				ncRNA	chr4	148946841	148948102	+		FR034208	ncRNA			fRNAdb	http://www.ncrna.org/frnadb/detail.html?i_name=FR034208	A930041D05 FANTOM3,FT320646 RNAdb v2.0
ERCC-00171_229	4.6266	4.25992	4.17912	5.01288	4.24269	4.10702	2.14706	2.10867	2.13421	2.14796	2.14955	2.12496	A	A	A	A	A	A
mmu_9351_PI428960544	198.724	240.458	170.66	255.406	265.562	262.705	7.75726	7.98976	7.62954	7.94497	7.88744	7.84576	P	P	P	P	P	P				ncRNA	chrX	33727121	33728467	+		FR103057	ncRNA			fRNAdb	http://www.ncrna.org/frnadb/detail.html?i_name=FR103057	F830038C20 FANTOM3,FT333173 RNAdb v2.0
A_55_P2163928	166.354	148.698	166.271	173.984	199.962	212.355	7.51297	7.28671	7.59517	7.38515	7.47271	7.52987	P	P	P	P	P	P	Cxx1c	72865	Mus musculus CAAX box 1C (Cxx1c), mRNA [NM_028375]	mRNA	chrX	50911368	50911428	+	ENSMUST00000063384	NM_028375		GO:0003674,GO:0005575,GO:0008150	molecular_function,cellular_component,biological_process	Agilent mouse V1
mmu_2341_PI428960544	13.0234	11.7736	10.8869	14.9135	20.7057	15.4973	3.80169	3.59197	3.76198	3.88757	4.17654	3.69377	A	A	A	A	P	A				ncRNA	chr4	12097361	12098979	-		FR322138	ncRNA			fRNAdb	http://www.ncrna.org/frnadb/detail.html?i_name=FR322138	6720483F23 FANTOM3,FT310803 RNAdb v2.0
A_55_P1978674	4.77092	4.49321	4.36599	5.27406	4.285	8.94017	2.2079	2.21184	2.2516	2.29037	2.1609	2.89191	A	A	A	A	A	A	LOC101056186	101056184	PREDICTED: Mus musculus uncharacterized LOC101056186 (LOC101056186), mRNA [XM_003945537]	mRNA	chr14	43984328	43984388	+		XM_003945537				Agilent mouse V1
A_30_P01019126	39300.4	29842.7	34589.1	41666	42809.7	40159	15.3641	14.9779	15.2447	15.301	15.2515	15.115	P	P	P	P	P	P			lincRNA:chr17:13806767-13824342 forward strand	ncRNA	chr17	13820367	13820426	+		chr17:13806767-13824342_F				Agilent mouse V1
A_52_P106620	162.937	138.039	168.016	42.9576	54.067	51.4087	7.48347	7.17754	7.60947	5.36469	5.54768	5.45803	P	P	P	P	P	P	Tnfrsf11b	18383	Mus musculus tumor necrosis factor receptor superfamily, member 11b (osteoprotegerin) (Tnfrsf11b), mRNA [NM_008764]	mRNA	chr15	54082820	54082760	-	ENSMUST00000079772	NM_008764		GO:0005576,GO:0005578,GO:0005615,GO:0006915,GO:0007165,GO:0030198,GO:0042489,GO:0045779	extracellular region,proteinaceous extracellular matrix,extracellular space,apoptotic process,signal transduction,extracellular matrix organization,negative regulation of odontogenesis of dentin-containing tooth,negative regulation of bone resorption	Agilent mouse V1
mmu_7018_PI428960544	4.892	4.59743	4.51156	5.44497	4.37011	4.27074	2.26491	2.26455	2.36148	2.38297	2.1827	2.16051	A	A	A	A	A	A				ncRNA	chr16	44408714	44430175	+		FR069047	ncRNA			fRNAdb	http://www.ncrna.org/frnadb/detail.html?i_name=FR069047	6330444M21 FANTOM3,FT39832 RNAdb v2.0
A_51_P300532	4.7724	4.5139	4.39529	5.30108	4.28276	4.24586	2.20866	2.22225	2.27395	2.30653	2.16032	2.15615	A	A	A	A	A	A	2810405F15Rik	69974	Mus musculus RIKEN cDNA 2810405F15 gene (2810405F15Rik), non-coding RNA [NR_033447]	mRNA	chr2	115901128	115901064	-		NR_033447				Agilent mouse V1
A_30_P01021802	4.66643	4.47004	4.37509	5.26527	4.17207	4.15182	2.1612	2.19892	2.25876	2.28522	2.13156	2.13616	A	A	A	A	A	A			lincRNA:chr2:75484041-75484815 reverse strand	ncRNA	chr2	75484280	75484224	-		chr2:75484041-75484815_R				Agilent mouse V1
A_55_P2029979	278.186	278.356	225.113	229.815	242.607	270.015	8.23612	8.20282	8.02259	7.78944	7.75181	7.88655	P	P	P	P	P	P	Soga1	320706	Mus musculus RIKEN cDNA 9830001H06 gene (9830001H06Rik), mRNA [NM_001164663]	mRNA	chr2	156855376	156855328	-	ENSMUST00000069098	NM_001164663		GO:0003674,GO:0005576,GO:0005615,GO:0010506	molecular_function,extracellular region,extracellular space,regulation of autophagy	Agilent mouse V1
A_30_P01027803	4.85496	4.58604	4.47886	5.30193	6.15764	4.3405	2.24807	2.25997	2.33744	2.30701	2.52649	2.17281	A	A	A	A	A	A			lincRNA:chr1:52507374-52514124 forward strand	ncRNA	chr1	52513024	52513080	+		chr1:52507374-52514124_F				Agilent mouse V1
mmu_30984_PI428960544	95.4552	111.861	112.18	115.778	126.247	122.442	6.74488	6.87965	7.03419	6.79649	6.77805	6.72025	P	P	P	P	P	P				ncRNA	chr18	24629366	24636266	+		n295185	mRNAlike lncRNA			NONCODEv3.0	http://www.noncode.org/search.php?keyword=n295185&sbt=Search	NONMMUT031718
A_55_P2185686	6.51282	5.60877	4.43596	5.34203	4.28646	4.26778	2.7089	2.5511	2.30584	2.33018	2.16137	2.16	A	A	A	A	A	A	Skp1a	21402	S-phase kinase-associated protein 1A [Source:MGI Symbol;Acc:MGI:103575] [ENSMUST00000093121]	mRNA	chr11	52051768	52051824	+	ENSMUST00000093121	ENSMUST00000093121		GO:0004842,GO:0005515,GO:0005829,GO:0006511,GO:0016301,GO:0016310,GO:0016567,GO:0019005,GO:0031146,GO:0035518	ubiquitin-protein ligase activity,protein binding,cytosol,ubiquitin-dependent protein catabolic process,kinase activity,phosphorylation,protein ubiquitination,SCF ubiquitin ligase complex,SCF-dependent proteasomal ubiquitin-dependent protein catabolic process,histone H2A monoubiquitination	Agilent mouse V1
A_52_P683336	28.0577	35.6719	23.7921	37.9856	41.9764	40.1056	4.99797	5.18531	4.84881	5.1949	5.17971	5.09575	P	P	P	P	P	P	AY074887	246735	Mus musculus cDNA sequence AY074887 (AY074887), mRNA [NM_145229]	mRNA	chr9	54798296	54798236	-	ENSMUST00000054018	NM_145229		GO:0003674,GO:0005615,GO:0005737,GO:0007050,GO:0008285,GO:0097190	molecular_function,extracellular space,cytoplasm,cell cycle arrest,negative regulation of cell proliferation,apoptotic signaling pathway	Agilent mouse V1
A_30_P01027757	202.29	214.872	197.2	207.602	186.472	248.013	7.7841	7.82827	7.83595	7.64851	7.3692	7.76777	P	P	P	P	P	P			lincRNA:chr12:72103832-72116875 reverse strand	ncRNA	chr12	72108296	72108240	-		chr12:72103832-72116875_R				Agilent mouse V1
A_30_P01033069	19.3838	15.0833	18.093	22.9992	19.1548	28.6144	4.43627	3.94927	4.47066	4.48214	4.0644	4.60102	P	A	P	P	P	P			lincRNA:chr7:134649844-134651551 forward strand	ncRNA	chr7	134651376	134651440	+		chr7:134649844-134651551_F				Agilent mouse V1
(+)E1A_r60_n9	1158.22	1710.2	1259.6	1547.57	1019.87	979.664	10.2697	10.8742	10.4851	10.5703	9.83045	9.74693	P	P	P	P	P	P
A_52_P538709	370.463	357.989	356.984	426.017	433.381	419.599	8.65022	8.58016	8.67911	8.68909	8.59533	8.5131	P	P	P	P	P	P	Tada3	101206	Mus musculus transcriptional adaptor 3 (Tada3), mRNA [NM_133932]	mRNA	chr6	113325112	113325048	-	ENSMUST00000113106	NM_133932		GO:0001932,GO:0003713,GO:0005515,GO:0005622,GO:0005634,GO:0005671,GO:0006351,GO:0006355,GO:0007067,GO:0010628,GO:0016922,GO:0019904,GO:0030374,GO:0030914,GO:0031063,GO:0031647,GO:0033276,GO:0043966,GO:0045893,GO:0072686,GO:0090043	regulation of protein phosphorylation,transcription coactivator activity,protein binding,intracellular,nucleus,Ada2/Gcn5/Ada3 transcription activator complex,transcription, DNA-dependent,regulation of transcription, DNA-dependent,mitosis,positive regulation of gene expression,ligand-dependent nuclear receptor binding,protein domain specific binding,ligand-dependent nuclear receptor transcription …	Agilent mouse V1
mmu_2001_PI428994341	4.61048	5.81647	5.58993	5.07365	4.13922	6.44429	2.14151	2.60027	2.76855	2.17478	2.12181	2.48637	A	A	A	A	A	A				ncRNA	chr6	51829591	51829650	+		uc.211+	ncRNA			UCR
mmu_11154_PI428960544	5.43518	6.8065	4.49765	5.4417	4.31442	4.64364	2.43844	2.82646	2.35111	2.38107	2.16848	2.21245	A	A	A	A	A	A				ncRNA	chr5	44497087	44498778	+		FR145357	ncRNA			fRNAdb	http://www.ncrna.org/frnadb/detail.html?i_name=FR145357	7120496J17 FANTOM3,FT311344 RNAdb v2.0
A_55_P1964247	4.8204	4.59854	4.49876	5.41173	5.60248	5.20265	2.23323	2.2653	2.3522	2.36495	2.41283	2.28597	A	A	A	A	A	A				mRNA	chr15	63694160	63694100	-						Agilent mouse V1
mmu_577_PI428960544	5.33711	7.97478	4.40689	6.7384	6.5806	5.25735	2.41287	3.04583	2.28384	2.75579	2.61865	2.29366	A	A	A	A	A	A				ncRNA	chr11	102819614	102825701	-		ENSMUST00000138424	lincRNA			Ensembl_transcript	http://asia.ensembl.org/Multi/Search/Results?q=ENSMUST00000138424;site=ensembl	ENSMUSG00000085338
mmu_21819_PI428960544	4.43994	4.23976	4.16054	4.93661	3.99451	3.9755	2.08625	2.10089	2.12589	2.11877	2.07822	2.08611	A	A	A	A	A	A				ncRNA	chr10	53334174	53335080	+		FR292148	ncRNA			fRNAdb	http://www.ncrna.org/frnadb/detail.html?i_name=FR292148	4930466K18 FANTOM3,FT36464 RNAdb v2.0
A_51_P396978	7.37285	5.78143	4.61883	5.42934	4.32452	17.3986	2.90533	2.59098	2.43237	2.37287	2.17131	3.86092	A	A	A	A	A	A	Kcnip4	80334	Mus musculus Kv channel interacting protein 4 (Kcnip4), transcript variant 4, mRNA [NM_030265]	mRNA	chr5	48787268	48782160	-	ENSMUST00000176978	NM_030265		GO:0005216,GO:0005244,GO:0005267,GO:0005509,GO:0005886,GO:0006810,GO:0006811,GO:0006813,GO:0016020,GO:0030425,GO:0034765,GO:0043025,GO:0046872,GO:0071805	ion channel activity,voltage-gated ion channel activity,potassium channel activity,calcium ion binding,plasma membrane,transport,ion transport,potassium ion transport,membrane,dendrite,regulation of ion transmembrane transport,neuronal cell body,metal ion binding,potassium ion transmembrane transport	Agilent mouse V1
mmu_9042_PI428960544	103.394	91.5026	85.4458	112.434	111.321	136.214	6.85361	6.583	6.65598	6.75225	6.60028	6.88087	P	P	P	P	P	P				ncRNA	chr8	73170334	73172294	-		FR310932	ncRNA			fRNAdb	http://www.ncrna.org/frnadb/detail.html?i_name=FR310932	D130031D15 FANTOM3,FT326693 RNAdb v2.0
mmu_9207_PI428990136	4.81161	4.56304	4.47667	5.42777	4.23786	4.19206	2.22899	2.24862	2.33559	2.37205	2.14837	2.14536	A	A	A	A	A	A				ncRNA	chr11	96125504	96125563	+		NR_037977.1	ncRNA			RefSeq_noncoding RNA		ref|NR_037977$322$235|tc|TC1685920$453$86|tc|TC1681961$329$236|nap|NAP022828-001$328$235
mmu_14803_PI428960544	5.32322	5.15767	5.63415	5.13337	5.04576	4.14176	2.40985	2.44375	2.78085	2.20718	2.31606	2.13369	A	A	A	A	A	A				ncRNA	chr11	110343919	110344950	+		FR052715	ncRNA			fRNAdb	http://www.ncrna.org/frnadb/detail.html?i_name=FR052715	7120436M21 FANTOM3,FT311085 RNAdb v2.0
A_55_P1998682	18.1148	28.8798	20.2094	30.8646	23.6801	33.8805	4.326	4.88325	4.62127	4.8985	4.36181	4.8464	A	P	A	P	P	P				mRNA	chr13	45185292	45185232	-						Agilent mouse V1
mmu_23104_PI428960544	121.672	142.649	99.2655	124.784	118.986	147.352	7.07357	7.22832	6.86394	6.90608	6.6955	7.00409	P	P	P	P	P	P				ncRNA	chr12	81783063	81784321	+		FR037066	ncRNA			fRNAdb	http://www.ncrna.org/frnadb/detail.html?i_name=FR037066	2610511I23 FANTOM3,FT34056 RNAdb v2.0
mmu_16062_PI428960544	52.7836	55.8313	37.736	65.579	73.1393	63.7176	5.90579	5.84631	5.50168	5.97361	5.98569	5.7793	P	P	P	P	P	P				ncRNA	chr3	115648530	115650146	+		FR259072	ncRNA			fRNAdb	http://www.ncrna.org/frnadb/detail.html?i_name=FR259072	E030033N07 FANTOM3,FT330386 RNAdb v2.0
A_30_P01019546	1122.05	846.624	798.62	1155.99	1031.73	1327.89	10.2235	9.83194	9.83643	10.1423	9.85076	10.1805	P	P	P	P	P	P			lincRNA:chr1:141824450-141835125 forward strand	ncRNA	chr1	141827424	141827472	+		chr1:141824450-141835125_F				Agilent mouse V1
A_51_P312035	88.9756	123.082	75.9591	94.4806	80.0206	104.299	6.64419	7.01439	6.48867	6.49682	6.11576	6.49544	P	P	P	P	P	P	Cd300e	217306	Mus musculus CD300e antigen (Cd300e), mRNA [NM_172050]	mRNA	chr11	114913456	114913392	-	ENSMUST00000062787	NM_172050		GO:0003674,GO:0005575,GO:0005886,GO:0008150,GO:0016020,GO:0016021	molecular_function,cellular_component,plasma membrane,biological_process,membrane,integral to membrane	Agilent mouse V1
A_30_P01020550	9.375	12.1618	7.99475	11.0609	9.09814	11.2968	3.27405	3.63981	3.32822	3.49001	3.03782	3.21239	A	A	A	A	A	A			lincRNA:chr13:28490070-28492645 reverse strand	ncRNA	chr13	28490400	28490340	-		chr13:28490070-28492645_R				Agilent mouse V1
A_51_P478825	4.88985	4.6561	4.56186	5.48545	4.37799	4.36094	2.26433	2.29411	2.39547	2.40358	2.18449	2.1762	A	A	A	A	A	A	1700034F02Rik	73324	Mus musculus RIKEN cDNA 1700034F02 gene (1700034F02Rik), transcript variant 1, mRNA [NM_028504]	mRNA	chr11	29478040	29478100	+	ENSMUST00000123175	NM_028504		GO:0003674,GO:0005575,GO:0008150	molecular_function,cellular_component,biological_process	Agilent mouse V1
mmu_9847_PI428960544	214.712	231.066	187.606	267.201	240.226	276.346	7.86603	7.93531	7.76251	8.01092	7.73611	7.91566	P	P	P	P	P	P				ncRNA	chrY	494403	582145	-		FR074059	ncRNA			fRNAdb	http://www.ncrna.org/frnadb/detail.html?i_name=FR074059	F730320N24 FANTOM3,FT332496 RNAdb v2.0
A_30_P01025460	33.252	30.4778	24.2893	24.1991	33.2648	33.651	5.25242	4.96166	4.88072	4.54997	4.8417	4.83831	P	P	P	P	P	P			lincRNA:chr1:63264155-63345773 reverse strand	ncRNA	chr1	63283728	63283672	-		chr1:63264155-63345773_R				Agilent mouse V1
mmu_20711_PI428960544	62.6828	33.4931	33.873	36.681	54.8263	62.1097	6.15329	5.09201	5.34901	5.14666	5.5687	5.73806	P	P	P	P	P	P				ncRNA	chr14	21385770	21388271	+		FR106783	ncRNA			fRNAdb	http://www.ncrna.org/frnadb/detail.html?i_name=FR106783	A130021I08 FANTOM3,FT315093 RNAdb v2.0
A_51_P453010	331.985	380.526	317.994	341.171	341.3	372.009	8.4933	8.66517	8.51553	8.36289	8.24777	8.34792	P	P	P	P	P	P	Mphosph6	68533	Mus musculus M phase phosphoprotein 6 (Mphosph6), mRNA [NM_026758]	mRNA	chr8	120315904	120315840	-	ENSMUST00000034303	NM_026758		GO:0000178,GO:0000460,GO:0003674,GO:0003723,GO:0005634,GO:0005730,GO:0005737,GO:0006364	exosome (RNase complex,maturation of 5.8S rRNA,molecular_function,RNA binding,nucleus,nucleolus,cytoplasm,rRNA processing	Agilent mouse V1
A_55_P2160938	4.92329	4.67621	4.58433	5.51017	4.41406	4.38217	2.27845	2.30448	2.41087	2.41691	2.19389	2.17984	A	A	A	A	A	A	Vmn1r121	667240	Mus musculus vomeronasal 1 receptor 121 (Vmn1r121), mRNA [NM_001166741]	mRNA	chr7	23591840	23591780	-	ENSMUST00000098747	NM_001166741		GO:0003674,GO:0004871,GO:0004930,GO:0005575,GO:0007165,GO:0007186,GO:0008150,GO:0016020,GO:0016021,GO:0050896,GO:0050909	molecular_function,signal transducer activity,G-protein coupled receptor activity,cellular_component,signal transduction,G-protein coupled receptor signaling pathway,biological_process,membrane,integral to membrane,response to stimulus,sensory perception of taste	Agilent mouse V1
mmu_6466_PI428960544	185.556	186.348	161.344	216.146	232.66	229.312	7.66032	7.62095	7.54887	7.7067	7.69372	7.6458	P	P	P	P	P	P				ncRNA	chr1	61685574	62391572	+		FR136609	ncRNA			fRNAdb	http://www.ncrna.org/frnadb/detail.html?i_name=FR136609	2010002N16 FANTOM3,FT33136 RNAdb v2.0
mmu_8173_PI428960544	9.8652	5.95588	6.76585	9.62069	8.82399	8.61897	3.35231	2.63404	3.07917	3.30444	2.9972	2.84543	A	A	A	A	A	A				ncRNA	chr9	60864875	60867604	+		FR199441	ncRNA			fRNAdb	http://www.ncrna.org/frnadb/detail.html?i_name=FR199441	A430102L10 FANTOM3,FT317592 RNAdb v2.0
mmu_9129_PI428960544	21.4779	34.6072	28.1102	16.4586	25.4168	22.4476	4.59833	5.14216	5.08283	4.02098	4.45337	4.24227	P	P	P	A	P	P				ncRNA	chr19	25089105	25089164	+		FR321671	ncRNA			fRNAdb		gb|AK030349$2630$0|tc|TC1618358$2631$0|riken|5230401L14$2630$0
mmu_11311_PI428960544	9.55675	27.1874	14.9047	20.1542	17.4425	12.819	3.30335	4.79984	4.21045	4.29747	3.93502	3.40253	A	P	A	P	P	A				ncRNA	chr9	115193812	115195735	-		FR068038	ncRNA			fRNAdb	http://www.ncrna.org/frnadb/detail.html?i_name=FR068038	D030059C05 FANTOM3,FT326394 RNAdb v2.0
mmu_20414_PI428960544	6.07237	4.57204	4.48783	6.01119	4.40595	4.2537	2.59933	2.25318	2.34456	2.57946	2.19206	2.15747	A	A	A	A	A	A				ncRNA	chr3	130824083	130826516	+		FR210760	ncRNA			fRNAdb	http://www.ncrna.org/frnadb/detail.html?i_name=FR210760	A130028J07 FANTOM3,FT315173 RNAdb v2.0
mmu_15035_PI428960544	7.39747	6.35651	7.45655	5.55533	4.57629	4.4435	2.9105	2.72867	3.22534	2.43896	2.23455	2.18894	A	A	A	A	A	A				ncRNA	chr4	43058898	43060570	+		FR346777	ncRNA			fRNAdb	http://www.ncrna.org/frnadb/detail.html?i_name=FR346777	F630227A02 FANTOM3,FT329638 RNAdb v2.0
A_55_P2020472	254.97	248.898	213.814	309.562	278.521	322.553	8.1087	8.04085	7.94969	8.22553	7.95572	8.14453	P	P	P	P	P	P	Rufy2	70432	Mus musculus RUN and FYVE domain-containing 2 (Rufy2), mRNA [NM_027425]	mRNA	chr10	62463024	62463084	+	ENSMUST00000062600	NM_027425		GO:0005634,GO:0046872	nucleus,metal ion binding	Agilent mouse V1
mmu_2553_PI428960544	45.7379	67.6247	52.3157	58.172	88.2954	81.3845	5.70377	6.12976	5.96291	5.8001	6.25954	6.13217	P	P	P	P	P	P				ncRNA	chr2	33661378	33666958	+		FR264160	ncRNA			fRNAdb	http://www.ncrna.org/frnadb/detail.html?i_name=FR264160	A630094O20 FANTOM3,FT319100 RNAdb v2.0
mmu_8602_PI428960544	4.80816	4.54116	4.46274	5.39939	4.26098	4.18452	2.22743	2.23735	2.32606	2.35881	2.15437	2.14363	A	A	A	A	A	A				ncRNA	chr13	91508592	91527690	-		FR006216	ncRNA			fRNAdb	http://www.ncrna.org/frnadb/detail.html?i_name=FR006216	A830009L08 FANTOM3,FT319959 RNAdb v2.0
mmu_22684_PI428960544	4.72563	4.54158	4.39797	6.8664	5.78485	4.17709	2.18483	2.23768	2.27593	2.78835	2.44754	2.14207	A	A	A	A	A	A				ncRNA	chr17	31342303	31345766	-		FR183545	ncRNA			fRNAdb	http://www.ncrna.org/frnadb/detail.html?i_name=FR183545	A630075J03 FANTOM3,FT318958 RNAdb v2.0
mmu_15007_PI428960544	4.98865	4.70795	4.62482	5.55169	4.49384	4.77358	2.30595	2.31783	2.43613	2.43702	2.21581	2.22873	A	A	A	A	A	A				ncRNA	chrX	90734671	90736205	-		FR182856	ncRNA			fRNAdb	http://www.ncrna.org/frnadb/detail.html?i_name=FR182856	A130098P10 FANTOM3,FT315883 RNAdb v2.0
A_30_P01025154	18.2706	26.4471	19.995	13.3752	12.7926	16.706	4.34034	4.76379	4.60487	3.74198	3.50101	3.80335	A	P	P	A	A	P			lincRNA:chr9:41184479-41240162 forward strand	ncRNA	chr9	41210288	41210344	+		chr9:41184479-41240162_F				Agilent mouse V1
A_30_P01030561	23.896	29.0457	18.0965	36.5269	33.8589	39.689	4.7625	4.89225	4.47105	5.13922	4.86841	5.07925	P	P	P	P	P	P			lincRNA:chr1:58443698-58449898 reverse strand	ncRNA	chr1	58445088	58445028	-		chr1:58443698-58449898_R				Agilent mouse V1
A_55_P2009993	278.503	333.575	364.71	362.841	375.136	448.404	8.23773	8.47058	8.70896	8.44708	8.38222	8.61234	P	P	P	P	P	P	Tomm20	67952	Mus musculus translocase of outer mitochondrial membrane 20 homolog (yeast) (Tomm20), nuclear gene encoding mitochondrial protein, mRNA [NM_024214]	mRNA	chr8	129458944	129458880	-	ENSMUST00000179857	NM_024214		GO:0005739,GO:0005740,GO:0005741,GO:0005742,GO:0006605,GO:0006626,GO:0006810,GO:0006886,GO:0015031,GO:0015450,GO:0016020,GO:0016021,GO:0051082	mitochondrion,mitochondrial envelope,mitochondrial outer membrane,mitochondrial outer membrane translocase complex,protein targeting,protein targeting to mitochondrion,transport,intracellular protein transport,protein transport,P-P-bond-hydrolysis-driven protein transmembrane transporter activity,membrane,integral to membrane,unfolded protein binding	Agilent mouse V1
mmu_12633_PI428960544	141.159	150.196	120.501	187.928	211.922	207.005	7.2831	7.30175	7.13775	7.49671	7.55604	7.49401	P	P	P	P	P	P				ncRNA	chr10	59165310	59207644	+		FR089027	ncRNA			fRNAdb	http://www.ncrna.org/frnadb/detail.html?i_name=FR089027	D030040E07 FANTOM3,FT326251 RNAdb v2.0
A_30_P01017846	5.83715	4.49246	4.32427	8.45316	4.41727	5.55976	2.53747	2.21129	2.22168	3.11389	2.1947	2.33906	A	A	A	A	A	A			lincRNA:chr8:90000619-90061169 reverse strand	ncRNA	chr8	90014512	90014448	-		chr8:90000619-90061169_R				Agilent mouse V1
A_30_P01026574	9.51828	16.8359	14.8932	11.6424	6.35311	10.2143	3.29669	4.1026	4.20917	3.55483	2.57052	3.0693	A	A	A	A	A	A			lincRNA:chr11:97457180-97487074 forward strand	ncRNA	chr11	97485432	97485488	+		chr11:97457180-97487074_F				Agilent mouse V1
mmu_1616_PI428960544	4.76121	8.14339	8.59818	5.05721	7.02459	7.26324	2.2025	3.0754	3.43376	2.16699	2.70774	2.63425	A	A	A	A	A	A				ncRNA	chr4	55463556	55478686	-		ENSMUST00000152190	lincRNA			Ensembl_transcript	http://asia.ensembl.org/Multi/Search/Results?q=ENSMUST00000152190;site=ensembl	ENSMUSG00000086346
mmu_22768_PI428960544	6.05804	4.84252	4.4795	5.29716	4.37002	4.27472	2.5951	2.36495	2.33799	2.30428	2.18265	2.16115	A	A	A	A	A	A				ncRNA	chr13	107641979	107643926	-		FR107489	ncRNA			fRNAdb	http://www.ncrna.org/frnadb/detail.html?i_name=FR107489	A630097F12 FANTOM3,FT319125 RNAdb v2.0
A_30_P01023212	70.6427	42.6995	40.5699	49.8362	67.2509	61.0171	6.31852	5.44729	5.60195	5.58314	5.86632	5.7113	P	P	P	P	P	P			lincRNA:chr6:86480265-86481192 forward strand	ncRNA	chr6	86480288	86480352	+		chr6:86480265-86481192_F				Agilent mouse V1
A_55_P2100295	305.147	275.84	281.745	366.308	335.558	390.873	8.37974	8.19211	8.34057	8.45992	8.22443	8.41724	P	P	P	P	P	P	Dnmbp	71972	Mus musculus dynamin binding protein (Dnmbp), mRNA [NM_028029]	mRNA	chr19	43922628	43922568	-	ENSMUST00000026209	NM_028029		GO:0005085,GO:0005089,GO:0005515,GO:0005622,GO:0005737,GO:0005794,GO:0005856,GO:0030054,GO:0035023,GO:0035556,GO:0045202	guanyl-nucleotide exchange factor activity,Rho guanyl-nucleotide exchange factor activity,protein binding,intracellular,cytoplasm,Golgi apparatus,cytoskeleton,cell junction,regulation of Rho protein signal transduction,intracellular signal transduction,synapse	Agilent mouse V1
mmu_3370_PI428960544	8.00875	36.4336	30.5128	42.0745	49.2591	37.8913	3.0347	5.21688	5.19722	5.33814	5.41188	5.00812	A	P	P	P	P	P				ncRNA	chr10	85770231	85770290	+		FR143671	ncRNA			fRNAdb		gb|AK087289$3622$0|tc|TC1597539$4107$0|riken|E030042G24$3622$0|nap|NAP022750-001$4108$0
A_55_P1977503	5.08616	4.73994	4.66905	5.56788	4.61554	4.4626	2.33993	2.32968	2.45964	2.44529	2.24326	2.19144	A	A	A	A	A	A	Htr2c	15560	Mus musculus 5-hydroxytryptamine (serotonin) receptor 2C (Htr2c), mRNA [NM_008312]	mRNA	chrX	143631648	143631712	+	ENSMUST00000036303	NM_008312		GO:0004435,GO:0004871,GO:0004930,GO:0004993,GO:0005886,GO:0006182,GO:0006661,GO:0007165,GO:0007186,GO:0007208,GO:0007210,GO:0007631,GO:0008144,GO:0009897,GO:0009986,GO:0014054,GO:0014057,GO:0016020,GO:0016021,GO:0031583,GO:0035095,GO:0040013,GO:0042493,GO:0045907,GO:0045963,GO:0048016,GO:0051209,GO:0051378,GO:0051930,GO:0070371,GO:0071886	phosphatidylinositol phospholipase C activity,signal transducer activity,G-protein coupled receptor activity,serotonin receptor activity,plasma membrane,cGMP biosynthetic process,phosphatidylinositol biosynthetic process,signal transduction,G-protein coupled receptor signaling pathway,phospholipase C-activating serotonin receptor signaling pathway,serotonin receptor signaling pathway,feeding beha…	Agilent mouse V1
mmu_13942_PI428960544	4.91372	7.53761	4.57119	5.47211	4.42812	4.34265	2.27398	2.9706	2.40294	2.39732	2.19756	2.17307	A	A	A	A	A	A				ncRNA	chr9	65836603	65838944	+		FR314735	ncRNA			fRNAdb	http://www.ncrna.org/frnadb/detail.html?i_name=FR314735	A130089N01 FANTOM3,FT315785 RNAdb v2.0
mmu_27315_PI428960544	8.24968	20.3579	8.78356	12.2244	16.2487	21.1061	3.07998	4.38063	3.46375	3.62007	3.83785	4.15291	A	A	A	A	P	P				ncRNA	chr16	76322419	76325058	-		FR372182	ncRNA			fRNAdb	http://www.ncrna.org/frnadb/detail.html?i_name=FR372182	A630018K21 FANTOM3,FT318501 RNAdb v2.0
A_30_P01018690	15.2845	9.26167	6.82481	5.80101	4.46766	5.01156	4.0492	3.25029	3.09334	2.52549	2.20872	2.25902	P	A	A	A	A	A			lincRNA:chrX:132445535-132448486 forward strand	ncRNA	chrX	132448424	132448488	+		chrX:132445535-132448486_F				Agilent mouse V1
mmu_7487_PI428960544	563.866	422.753	466.824	550.162	773.589	682.936	9.23612	8.81584	9.05913	9.06348	9.43317	9.22871	P	P	P	P	P	P				ncRNA	chr5	104038733	104041388	-		FR358395	ncRNA			fRNAdb	http://www.ncrna.org/frnadb/detail.html?i_name=FR358395	B430306C15 FANTOM3,FT322155 RNAdb v2.0
mmu_30717_PI428960544	150.398	202.437	141.411	159.194	129.031	157.189	7.36948	7.73797	7.36249	7.25446	6.81214	7.09913	P	P	P	P	P	P				ncRNA	chr2	75529262	75542573	-		n293488	mRNAlike lncRNA			NONCODEv3.0	http://www.noncode.org/search.php?keyword=n293488&sbt=Search	NONMMUT038028
mmu_575_PI428960544	10.0031	5.87814	6.20173	5.01559	6.1579	4.89708	3.37422	2.61642	2.93672	2.14926	2.5266	2.24456	A	A	A	A	A	A				ncRNA	chr13	24458645	24467819	-		ENSMUST00000147704	lincRNA			Ensembl_transcript	http://asia.ensembl.org/Multi/Search/Results?q=ENSMUST00000147704;site=ensembl	ENSMUSG00000086344
A_51_P472518	1623.94	1560.25	1422.46	1892.17	1712.22	1799.52	10.7587	10.7367	10.6668	10.8561	10.562	10.6136	P	P	P	P	P	P	Capn1	12333	Mus musculus calpain 1 (Capn1), transcript variant 1, mRNA [NM_007600]	mRNA	chr19	5989366	5989307	-	ENSMUST00000025891	NM_007600		GO:0004198,GO:0005509,GO:0005515,GO:0005622,GO:0005737,GO:0005886,GO:0006508,GO:0008092,GO:0008152,GO:0008233,GO:0008234,GO:0016020,GO:0016540,GO:0016787,GO:0032801,GO:0046872	calcium-dependent cysteine-type endopeptidase activity,calcium ion binding,protein binding,intracellular,cytoplasm,plasma membrane,proteolysis,cytoskeletal protein binding,metabolic process,peptidase activity,cysteine-type peptidase activity,membrane,protein autoprocessing,hydrolase activity,receptor catabolic process,metal ion binding	Agilent mouse V1
mmu_982_PI428960544	58.3876	35.9354	45.2999	64.2257	67.5182	67.22	6.05154	5.19623	5.75517	5.94478	5.87202	5.85379	P	P	P	P	P	P				ncRNA	chr8	123958880	123959289	+		ENSMUST00000181666	lincRNA			Ensembl_transcript	http://asia.ensembl.org/Multi/Search/Results?q=ENSMUST00000181666;site=ensembl	ENSMUSG00000097438
mmu_6_PI428960544	4.86845	6.58037	4.72284	5.39191	6.36937	4.27588	2.25415	2.77767	2.48569	2.35456	2.57457	2.16134	A	A	A	A	A	A				ncRNA	chr12	110830886	110830945	+		antiPeg11	ncRNA			lncRNAdb		ref|NR_002848$1139$116|gb|EU434921$2123$118|gb|AK018276$1153$118|riken|6430411K18$1153$118
A_30_P01025628	113.461	130.095	89.1335	164.923	137.863	166.563	6.97818	7.09318	6.7154	7.30659	6.91202	7.18277	P	P	P	P	P	P			lincRNA:chr16:59557120-59602070 reverse strand	ncRNA	chr16	59557368	59557308	-		chr16:59557120-59602070_R				Agilent mouse V1
mmu_20395_PI428960544	4.66125	4.33957	4.26569	5.03479	4.21754	4.04702	2.15918	2.14045	2.17975	2.15749	2.14325	2.10853	A	A	A	A	A	A				ncRNA	chr12	37043807	37045033	+		FR302729	ncRNA			fRNAdb	http://www.ncrna.org/frnadb/detail.html?i_name=FR302729	C130089L03 FANTOM3,FT324266 RNAdb v2.0
A_30_P01028804	7.24697	10.1176	9.10046	10.7945	5.78592	11.5377	2.87732	3.37455	3.51401	3.458	2.44781	3.24458	A	A	A	A	A	A			lincRNA:chr11:22510175-22522025 forward strand	ncRNA	chr11	22518552	22518612	+		chr11:22510175-22522025_F				Agilent mouse V1
mmu_11486_PI428960544	6.12893	5.18212	5.03099	7.57381	8.55504	8.13919	2.61414	2.44984	2.59911	2.94299	2.95772	2.77335	A	A	A	A	A	A				ncRNA	chr9	91023321	91025356	-		FR289693	ncRNA			fRNAdb	http://www.ncrna.org/frnadb/detail.html?i_name=FR289693	A330103C04 FANTOM3,FT316945 RNAdb v2.0
mmu_5540_PI428960544	7.92175	12.0902	6.60738	8.27967	9.89318	9.32958	3.01776	3.63192	3.04284	3.08083	3.14658	2.9473	A	A	A	A	A	A				ncRNA	chr1	179160021	179160817	-		FR387677	ncRNA			fRNAdb	http://www.ncrna.org/frnadb/detail.html?i_name=FR387677	D930048F07 FANTOM3,FT329993 RNAdb v2.0
mmu_2107_PI428960544	379.44	432.818	276.973	471.059	352.211	493.275	8.68153	8.85192	8.31594	8.84057	8.2941	8.75375	P	P	P	P	P	P				ncRNA	chr15	32620098	32622441	+		FR006956	ncRNA			fRNAdb	http://www.ncrna.org/frnadb/detail.html?i_name=FR006956	9130201M22 FANTOM3,FT312187 RNAdb v2.0
A_30_P01022087	4.72415	4.44254	4.3352	5.18701	4.55333	4.13082	2.18412	2.18522	2.22889	2.23807	2.22911	2.13106	A	A	A	A	A	A			lincRNA:chr17:56790296-56803875 forward strand	ncRNA	chr17	56802124	56802184	+		chr17:56790296-56803875_F				Agilent mouse V1
mmu_29718_PI428960544	149.97	165.642	124.839	169.533	172.579	189.252	7.36598	7.44638	7.18513	7.34783	7.25622	7.36968	P	P	P	P	P	P				ncRNA	chr1	64076036	64079501	-		n283249	mRNAlike lncRNA			NONCODEv3.0	http://www.noncode.org/search.php?keyword=n283249&sbt=Search	NONMMUT001261
A_55_P1997831	14.0198	13.8276	27.9144	25.5117	26.6397	31.0916	3.91426	3.82226	5.07252	4.6251	4.52107	4.72098	A	A	P	A	P	P	Dbndd1	72185	Mus musculus dysbindin (dystrobrevin binding protein 1) domain containing 1 (Dbndd1), transcript variant 1, mRNA [NM_028146]	mRNA	chr8	126029680	126029616	-	ENSMUST00000074879	NM_028146		GO:0003674,GO:0005575,GO:0005737,GO:0008150	molecular_function,cellular_component,cytoplasm,biological_process	Agilent mouse V1
A_55_P2102870	7.75801	10.8708	8.63472	5.57322	6.98243	10.5227	2.98526	3.47582	3.43858	2.44845	2.69848	3.10892	A	A	A	A	A	A				mRNA	chr8	87646824	87646768	-						Agilent mouse V1
mmu_11021_PI428960544	8.94796	17.5788	11.3764	13.0496	13.2288	17.8685	3.2039	4.16866	3.82306	3.70887	3.54563	3.90266	A	A	A	A	A	A				ncRNA	chr11	54336357	54340929	+		FR076050	ncRNA			fRNAdb	http://www.ncrna.org/frnadb/detail.html?i_name=FR076050	A430057M20 FANTOM3,FT317232 RNAdb v2.0
mmu_8993_PI428960544	26.9278	38.519	26.3707	23.9905	30.0373	30.8707	4.93692	5.29771	4.99641	4.53915	4.69253	4.71148	P	P	P	P	P	P				ncRNA	chr5	23604136	23606325	-		FR204285	ncRNA			fRNAdb	http://www.ncrna.org/frnadb/detail.html?i_name=FR204285	F930105G16 FANTOM3,FT333868 RNAdb v2.0
mmu_26565_PI428960544	280.377	620.476	265.361	483.797	470.753	425.504	8.24892	9.37764	8.25864	8.8774	8.70896	8.53557	P	P	P	P	P	P				ncRNA	chr3	126365296	126365944	+		FR299623	ncRNA			fRNAdb	http://www.ncrna.org/frnadb/detail.html?i_name=FR299623	D830036N24 FANTOM3,FT329204 RNAdb v2.0
A_30_P01019622	15.1121	12.7585	5.68523	19.9015	8.50651	16.6779	4.03111	3.70721	2.79674	4.28005	2.95108	3.80037	A	A	A	A	A	P			lincRNA:chr8:114477602-114488627 forward strand	ncRNA	chr8	114485672	114485736	+		chr8:114477602-114488627_F				Agilent mouse V1
mmu_18303_PI428960544	4.66078	4.33946	4.24247	5.00516	4.17395	4.05251	2.15907	2.14037	2.16664	2.1445	2.13212	2.11003	A	A	A	A	A	A				ncRNA	chr17	72623990	72627557	-		FR220898	ncRNA			fRNAdb	http://www.ncrna.org/frnadb/detail.html?i_name=FR220898	9330158K06 FANTOM3,FT312729 RNAdb v2.0
A_55_P1992199	5.32314	6.22924	4.75964	5.57863	4.77561	5.50525	2.40973	2.6998	2.50307	2.45168	2.27304	2.33051	A	A	A	A	A	A	Psg20	434540	Mus musculus pregnancy-specific glycoprotein 20 (Psg20), mRNA [NM_054058]	mRNA	chr7	19269826	19269768	-	ENSMUST00000076677	NM_054058		GO:0003674,GO:0005575,GO:0008150	molecular_function,cellular_component,biological_process	Agilent mouse V1
mmu_30621_PI428960544	74.9819	103.822	86.057	120.455	130.914	148.145	6.40666	6.77179	6.66524	6.85577	6.83396	7.01213	P	P	P	P	P	P				ncRNA	chr12	111975471	111976563	-		n292949	mRNAlike lncRNA			NONCODEv3.0	http://www.noncode.org/search.php?keyword=n292949&sbt=Search	NONMMUT015927
A_52_P537571	5.368	4.85968	4.77333	5.5847	4.78028	4.5084	2.42142	2.3695	2.50886	2.45514	2.27391	2.1974	A	A	A	A	A	A	Trap1a	22037	Mus musculus tumor rejection antigen P1A (Trap1a), mRNA [NM_011635]	mRNA	chrX	135871392	135871456	+	ENSMUST00000054534	NM_011635		GO:0005634	nucleus	Agilent mouse V1
mmu_746_PI428960544	9.01569	13.2029	13.9826	10.0596	14.5828	19.0018	3.2161	3.75697	4.11816	3.36351	3.68163	3.99741	A	A	A	A	P	P				ncRNA	chr7	4077942	4088528	-		ENSMUST00000148318	processed_transcript			Ensembl_transcript	http://asia.ensembl.org/Multi/Search/Results?q=ENSMUST00000148318;site=ensembl	ENSMUSG00000085886
A_55_P2008282	5.39266	4.87405	4.78033	5.58859	4.78049	4.50917	2.42788	2.37358	2.51222	2.4568	2.27395	2.19751	A	A	A	A	A	A	Prame	75829	Mus musculus preferentially expressed antigen in melanoma (Prame), mRNA [NM_029459]	mRNA	chrX	132147616	132147560	-	ENSMUST00000113159	NM_029459		GO:0003674,GO:0005575,GO:0008150	molecular_function,cellular_component,biological_process	Agilent mouse V1
mmu_5919_PI428960544	5.42257	5.20339	7.03209	15.0296	6.64566	18.1194	2.43521	2.45442	3.13804	3.89811	2.63272	3.92522	A	A	A	A	A	A				ncRNA	chr3	80647076	80647469	-		FR369053	ncRNA			fRNAdb	http://www.ncrna.org/frnadb/detail.html?i_name=FR369053	2900092N11 FANTOM3,FT34774 RNAdb v2.0
mmu_73_PI428960544	6.37645	7.3956	11.6743	14.8515	20.0149	12.2561	2.67743	2.94525	3.86285	3.88092	4.12647	3.3347	A	A	A	A	P	A				ncRNA							ncRNA
mmu_8636_PI428960544	4.5455	6.26298	4.02068	4.86693	4.11071	3.97565	2.11973	2.7079	2.06712	2.09588	2.1132	2.08617	A	A	A	A	A	A				ncRNA	chr18	44078698	44082048	-		FR262738	ncRNA			fRNAdb	http://www.ncrna.org/frnadb/detail.html?i_name=FR262738	9930104H04 FANTOM3,FT314795 RNAdb v2.0
A_30_P01028716	7.13963	14.0097	9.75565	7.28545	10.9184	14.8881	2.85181	3.84001	3.60935	2.87964	3.28163	3.63308	A	A	A	A	A	P			lincRNA:chr15:10367307-10370076 reverse strand	ncRNA	chr15	10367612	10367553	-		chr15:10367307-10370076_R				Agilent mouse V1
mmu_7294_PI428960544	5.01096	12.4259	5.84262	4.94205	7.86899	6.74068	2.31262	3.66994	2.84009	2.12074	2.85681	2.54138	A	A	A	A	A	A				ncRNA	chr8	88312636	88314722	-		FR064152	ncRNA			fRNAdb	http://www.ncrna.org/frnadb/detail.html?i_name=FR064152	F830206I19 FANTOM3,FT333462 RNAdb v2.0
mmu_15616_PI428960544	92.4339	112.795	87.3156	114.089	123.683	180.457	6.69941	6.89056	6.68555	6.77431	6.74809	7.29814	P	P	P	P	P	P				ncRNA	chr10	127135597	127138104	+		FR253468	ncRNA			fRNAdb	http://www.ncrna.org/frnadb/detail.html?i_name=FR253468	4732437H17 FANTOM3,FT35417 RNAdb v2.0
mmu_8417_PI428960544	37.9593	44.9333	27.9453	49.6422	48.3572	49.1256	5.44383	5.52471	5.07386	5.57644	5.38394	5.39161	P	P	P	P	P	P				ncRNA	chr6	57459360	57460877	-		FR122502	ncRNA			fRNAdb	http://www.ncrna.org/frnadb/detail.html?i_name=FR122502	B430311K21 FANTOM3,FT322161 RNAdb v2.0
mmu_24759_PI428960544	88.2724	112.307	80.0547	116.303	142.226	127.87	6.63322	6.88459	6.5612	6.80344	6.95972	6.78688	P	P	P	P	P	P				ncRNA	chr1	140568006	140578644	-		FR187077	ncRNA			fRNAdb	http://www.ncrna.org/frnadb/detail.html?i_name=FR187077	F730208A03 FANTOM3,FT332436 RNAdb v2.0
mmu_15484_PI428960544	66.1436	109.736	64.5569	106.216	116.032	110.692	6.22859	6.85136	6.25476	6.66965	6.65984	6.57629	P	P	P	P	P	P				ncRNA	chr16	14123854	14123913	-		FR323530	ncRNA			fRNAdb		gb|AK153606$1253$101|gb|BB228764$415$92|riken|A630018C11$1253$101
A_30_P01026268	4.68176	4.40607	4.26111	5.1815	4.18074	4.10182	2.16676	2.16933	2.17705	2.23455	2.13398	2.12374	A	A	A	A	A	A			lincRNA:chr8:123571640-123607481 forward strand	ncRNA	chr8	123591280	123591336	+		chr8:123571640-123607481_F				Agilent mouse V1
mmu_12967_PI428960544	61.8606	56.9066	56.9524	100.394	107.352	116.533	6.13575	5.87264	6.07898	6.58555	6.54338	6.64796	P	P	P	P	P	P				ncRNA	chr11	106681379	106683673	-		FR016438	ncRNA			fRNAdb	http://www.ncrna.org/frnadb/detail.html?i_name=FR016438	9830166G07 FANTOM3,FT31240 RNAdb v2.0
A_30_P01023337	230.526	343.775	235.085	321.825	297.163	321.865	7.96764	8.51861	8.08596	8.28221	8.04657	8.1423	P	P	P	P	P	P			lincRNA:chr8:72105642-72105922 reverse strand	ncRNA	chr8	72105728	72105672	-		chr8:72105642-72105922_R				Agilent mouse V1
A_51_P120388	4.81481	4.4249	4.23823	5.18103	4.32623	4.18378	2.23067	2.17772	2.16403	2.23432	2.17167	2.14351	A	A	A	A	A	A	Snx31	66696	Mus musculus sorting nexin 31 (Snx31), mRNA [NM_025712]	mRNA	chr15	36434112	36434056	-	ENSMUST00000013755	NM_025712		GO:0005575,GO:0006810,GO:0007154,GO:0015031,GO:0035091	cellular_component,transport,cell communication,protein transport,phosphatidylinositol binding	Agilent mouse V1
A_52_P53906	1441.64	1305.79	1252.63	1169.32	1189.57	1229.1	10.5856	10.4767	10.478	10.1588	10.0589	10.0664	P	P	P	P	P	P	Ccnd2	12444	Mus musculus cyclin D2 (Ccnd2), mRNA [NM_009829]	mRNA	chr6	127098752	127098696	-	ENSMUST00000000188	NM_009829		GO:0000079,GO:0000082,GO:0000307,GO:0000785,GO:0001934,GO:0005515,GO:0005634,GO:0005730,GO:0005737,GO:0005829,GO:0007049,GO:0008284,GO:0016020,GO:0019901,GO:0031965,GO:0045737,GO:0050679,GO:0051301,GO:0051726	regulation of cyclin-dependent protein kinase activity,G1/S transition of mitotic cell cycle,cyclin-dependent protein kinase holoenzyme complex,chromatin,positive regulation of protein phosphorylation,protein binding,nucleus,nucleolus,cytoplasm,cytosol,cell cycle,positive regulation of cell proliferation,membrane,protein kinase binding,nuclear membrane,positive regulation of cyclin-dependent prot…	Agilent mouse V1
mmu_20483_PI428960544	4.66892	4.37064	4.68337	5.08253	4.22724	5.35245	2.162	2.15374	2.46717	2.17939	2.14577	2.30736	A	A	A	A	A	A				ncRNA	chr11	93418694	93422831	+		FR117776	ncRNA			fRNAdb	http://www.ncrna.org/frnadb/detail.html?i_name=FR117776	9630028N24 FANTOM3,FT314426 RNAdb v2.0
mmu_33219_PI428960544	33.4877	43.5079	38.3908	48.2389	51.5088	42.1303	5.26276	5.47473	5.52749	5.53545	5.47902	5.16713	P	P	P	P	P	P				ncRNA	chr12	20996319	21049194	+		n417532	lncRNA			NONCODEv3.0	http://www.noncode.org/search.php?keyword=n417532&sbt=Search
A_52_P300856	62.0199	52.8629	67.6946	60.581	73.1711	86.7759	6.13924	5.76491	6.3226	5.85671	5.98654	6.2227	P	P	P	P	P	P	D130020L05Rik	319760	Mus musculus RIKEN cDNA D130020L05 gene (D130020L05Rik), transcript variant 4, non-coding RNA [NR_038050]	mRNA	chr12	102322312	102322368	+		NR_038050				Agilent mouse V1
mmu_17922_PI428960544	25.8795	51.4618	34.5031	42.5192	43.158	52.2916	4.87604	5.72684	5.37872	5.35176	5.2211	5.48288	P	P	P	P	P	P				ncRNA	chr9	71744519	71747260	-		FR180252	ncRNA			fRNAdb	http://www.ncrna.org/frnadb/detail.html?i_name=FR180252	E330027D08 FANTOM3,FT331406 RNAdb v2.0
mmu_32255_PI428960544	68.5471	69.3625	50.4287	99.8598	97.2472	114.473	6.27849	6.16731	5.91315	6.57834	6.40088	6.62217	P	P	P	P	P	P				ncRNA	chr2	173406699	173455051	-		n412264	lncRNA			NONCODEv3.0	http://www.noncode.org/search.php?keyword=n412264&sbt=Search	NONMMUT041572
mmu_1586_PI428960544	4.83095	4.53532	4.41466	5.24406	4.37674	4.21376	2.23809	2.23441	2.28987	2.2724	2.18423	2.14992	A	A	A	A	A	A				ncRNA	chr1	120955046	120956425	+		ENSMUST00000181458	lincRNA			Ensembl_transcript	http://asia.ensembl.org/Multi/Search/Results?q=ENSMUST00000181458;site=ensembl	ENSMUSG00000097408
A_55_P1994781	68.398	60.2145	46.1484	70.2783	74.7575	61.5074	6.2747	5.95585	5.78205	6.07314	6.01801	5.72314	P	P	P	P	P	P	Vamp1	22317	vesicle-associated membrane protein 1 [Source:MGI Symbol;Acc:MGI:1313276] [ENSMUST00000159547]	mRNA	chr6	125190384	125190448	+	ENSMUST00000159547	ENSMUST00000159547		GO:0005739,GO:0016020,GO:0016021,GO:0016192,GO:0030054,GO:0031410,GO:0043005,GO:0045202	mitochondrion,membrane,integral to membrane,vesicle-mediated transport,cell junction,cytoplasmic vesicle,neuron projection,synapse	Agilent mouse V1
A_55_P1959006	433.841	487.877	349.765	477.438	441.325	565.328	8.86504	9.02298	8.6482	8.85992	8.62035	8.94956	P	P	P	P	P	P	Imp4	27993	Mus musculus IMP4, U3 small nucleolar ribonucleoprotein, homolog (yeast) (Imp4), mRNA [NM_178601]	mRNA	chr1	34501740	34501800	+	ENSMUST00000027303	NM_178601		GO:0003723,GO:0005634,GO:0005730,GO:0006364,GO:0030519,GO:0030529,GO:0042254	RNA binding,nucleus,nucleolus,rRNA processing,snoRNP binding,ribonucleoprotein complex,ribosome biogenesis	Agilent mouse V1
A_30_P01031445	4.75614	4.52647	4.41675	5.35374	5.38155	4.63768	2.19987	2.22911	2.29182	2.33638	2.37263	2.21168	A	A	A	A	A	A			lincRNA:chr1:185808525-185826139 reverse strand	ncRNA	chr1	185826048	185825984	-		chr1:185808525-185826139_R				Agilent mouse V1
A_55_P1955054	4.76985	4.50094	4.37772	5.2844	4.28277	4.23558	2.20744	2.21558	2.26075	2.29693	2.16033	2.1543	A	A	A	A	A	A	Spink12	78242	Mus musculus serine peptidase inhibitor, Kazal type 11 (Spink12), mRNA [NM_030061]	mRNA	chr18	44268116	44268176	+	ENSMUST00000081271	NM_030061		GO:0004867,GO:0005575,GO:0005576,GO:0010466,GO:0030414,GO:0045861	serine-type endopeptidase inhibitor activity,cellular_component,extracellular region,negative regulation of peptidase activity,peptidase inhibitor activity,negative regulation of proteolysis	Agilent mouse V1
A_30_P01023249	5.02756	4.72325	4.52968	5.35135	4.37899	4.29486	2.31914	2.32349	2.37312	2.33534	2.18479	2.16495	A	A	A	A	A	A			lincRNA:chr15:5969454-5994540 forward strand	ncRNA	chr15	5992386	5992445	+		chr15:5969454-5994540_F				Agilent mouse V1
A_30_P01028188	4.59139	6.05132	4.82219	6.86976	4.13122	7.08327	2.13465	2.6581	2.52924	2.78942	2.1194	2.60219	A	A	A	A	A	A			lincRNA:chr13:99469411-99469882 forward strand	ncRNA	chr13	99469648	99469712	+		chr13:99469411-99469882_F				Agilent mouse V1
mmu_26097_PI428960544	8.96646	28.5158	24.1343	22.0175	25.5347	26.6266	3.20706	4.8665	4.8712	4.42104	4.45982	4.49369	A	P	P	P	P	P				ncRNA	chr5	137009743	137012347	-		FR050152	ncRNA			fRNAdb	http://www.ncrna.org/frnadb/detail.html?i_name=FR050152	4732467D22 FANTOM3,FT35518 RNAdb v2.0
mmu_27727_PI428960544	4.53369	4.31446	4.22495	5.08949	4.05671	4.59874	2.11589	2.13017	2.15683	2.1823	2.09734	2.20728	A	A	A	A	A	A				ncRNA	chr11	80663882	80671802	-		FR216712	ncRNA			fRNAdb	http://www.ncrna.org/frnadb/detail.html?i_name=FR216712	4930507D10 FANTOM3,FT36652 RNAdb v2.0
mmu_14830_PI428960544	15.3982	9.00551	10.2492	9.54252	21.0491	18.7035	4.06248	3.21205	3.67366	3.29216	4.19949	3.97284	P	A	A	A	P	P				ncRNA	chr5	144919746	144921220	+		FR279750	ncRNA			fRNAdb	http://www.ncrna.org/frnadb/detail.html?i_name=FR279750	A130077E10 FANTOM3,FT315638 RNAdb v2.0
mmu_7912_PI428960544	4.52451	7.45709	4.21875	10.2267	9.42387	18.3981	2.11337	2.95691	2.15359	3.38528	3.08253	3.94959	A	A	A	A	A	A				ncRNA	chr12	74224792	74334535	+		FR338688	ncRNA			fRNAdb	http://www.ncrna.org/frnadb/detail.html?i_name=FR338688	4831405B13 FANTOM3,FT35688 RNAdb v2.0
A_30_P01021919	426.412	238.573	308.749	361.308	466.616	401.025	8.84001	7.97919	8.47191	8.44221	8.69706	8.45574	P	P	P	P	P	P			lincRNA:chr17:35080914-35090009 forward strand	ncRNA	chr17	35088980	35089040	+		chr17:35080914-35090009_F				Agilent mouse V1
A_30_P01030700	13.191	4.85562	5.77088	5.25042	6.6713	4.13193	3.82272	2.3685	2.82047	2.27565	2.63805	2.13132	A	A	A	A	A	A			lincRNA:chr1:90508551-90508788 reverse strand	ncRNA	chr1	90508680	90508624	-		chr1:90508551-90508788_R				Agilent mouse V1
mmu_25472_PI428960544	4.54568	6.96228	4.78081	10.1432	4.77699	12.8241	2.11976	2.85936	2.51251	3.37463	2.27334	3.40312	A	A	A	A	A	A				ncRNA	chr17	22425641	22430298	-		FR175026	ncRNA			fRNAdb	http://www.ncrna.org/frnadb/detail.html?i_name=FR175026	E130007B18 FANTOM3,FT330547 RNAdb v2.0
mmu_7949_PI428960544	1194.02	1258.25	1318.33	1403.29	1878.58	1753.74	10.3155	10.422	10.5513	10.4178	10.6898	10.5763	P	P	P	P	P	P				ncRNA	chr2	104946621	104947857	-		FR102817	ncRNA			fRNAdb	http://www.ncrna.org/frnadb/detail.html?i_name=FR102817	6030473K11 FANTOM3,FT39521 RNAdb v2.0
A_30_P01020362	438.51	297.875	318.066	451.562	534.005	496.559	8.87942	8.30202	8.51605	8.77778	8.90064	8.76236	P	P	P	P	P	P			lincRNA:chr12:4469975-4482792 forward strand	ncRNA	chr12	4482713	4482772	+		chr12:4469975-4482792_F				Agilent mouse V1
A_55_P2237197	4.8132	4.59126	4.49144	5.40326	4.30687	6.18997	2.23008	2.26184	2.34717	2.36051	2.16643	2.44388	A	A	A	A	A	A	A930015G24Rik	77808	Mus musculus adult retina cDNA, RIKEN full-length enriched library, clone:A930015G24 product:unclassifiable, full insert sequence. [AK020861]	mRNA	chr6	98643680	98643624	-		AK020861				Agilent mouse V1
A_55_P2045642	98.71	118.88	77.4521	133.211	132.969	141.955	6.78979	6.96673	6.51767	6.99504	6.85501	6.94657	P	P	P	P	P	P	Stmn4	56471	Mus musculus stathmin-like 4 (Stmn4), mRNA [NM_019675]	mRNA	chr14	66980424	66980484	+	ENSMUST00000074523	NM_019675		GO:0003674,GO:0005575,GO:0005794,GO:0008150,GO:0031110,GO:0042995	molecular_function,cellular_component,Golgi apparatus,biological_process,regulation of microtubule polymerization or depolymerization,cell projection	Agilent mouse V1
mmu_7036_PI428960544	6.19759	5.14636	4.39235	5.29492	6.43387	4.15652	2.63193	2.44083	2.27175	2.30303	2.58881	2.13726	A	A	A	A	A	A				ncRNA	chr9	44920102	44920938	-		FR197627	ncRNA			fRNAdb	http://www.ncrna.org/frnadb/detail.html?i_name=FR197627	F630118E21 FANTOM3,FT332156 RNAdb v2.0
mmu_989_PI428960544	16.3487	13.8757	17.4426	9.36867	23.0769	14.5403	4.15866	3.82761	4.42216	3.26654	4.32515	3.59691	A	A	P	A	P	A				ncRNA	chr4	155144078	155150270	+		ENSMUST00000180784	lincRNA			Ensembl_transcript	http://asia.ensembl.org/Multi/Search/Results?q=ENSMUST00000180784;site=ensembl	ENSMUSG00000097728
mmu_22631_PI428960544	4.80526	4.56085	4.46981	5.30314	6.15198	6.7946	2.22599	2.24749	2.33118	2.30775	2.52511	2.5511	A	A	A	A	A	A				ncRNA	chr5	49814317	49814376	-		FR378115	ncRNA			fRNAdb		gb|AK044091$3669$2|riken|A830089E20$3669$2|nap|NAP082790-1$3669$2
mmu_13985_PI428960544	4.50253	4.26583	4.17514	4.97144	4.03732	3.96637	2.10645	2.1109	2.13223	2.13125	2.09167	2.08346	A	A	A	A	A	A				ncRNA	chr6	111513978	111517223	+		FR110381	ncRNA			fRNAdb	http://www.ncrna.org/frnadb/detail.html?i_name=FR110381	6330570A01 FANTOM3,FT39989 RNAdb v2.0
A_55_P2144745	4.84002	4.61836	4.5211	5.43836	4.32961	10.297	2.24176	2.27523	2.36808	2.37872	2.1725	3.07985	A	A	A	A	A	A	Ptges3l	73635	Mus musculus prostaglandin E synthase 3 (cytosolic)-like (Ptges3l), mRNA [NM_026865]	mRNA	chr11	101286032	101285968	-	ENSMUST00000103102	NM_026865		GO:0003674,GO:0005575,GO:0008150	molecular_function,cellular_component,biological_process	Agilent mouse V1
mmu_25272_PI428960544	182.683	188.13	170.733	237.681	283.048	254.822	7.63716	7.63381	7.63048	7.83784	7.98004	7.80473	P	P	P	P	P	P				ncRNA	chr17	26787576	26789553	+		FR198631	ncRNA			fRNAdb	http://www.ncrna.org/frnadb/detail.html?i_name=FR198631	A130058N01 FANTOM3,FT315465 RNAdb v2.0
mmu_21922_PI428960544	10.2549	4.66054	4.57518	5.85278	4.40073	4.86507	3.41416	2.29689	2.40528	2.53779	2.19079	2.23976	A	A	A	A	A	A				ncRNA	chr19	40957058	40957117	+		FR110094	ncRNA			fRNAdb		ref|NR_045343$808$12|gb|AK087313$809$12|tc|TC1621434$809$12|riken|E030044B06$809$12
A_30_P01027696	47.8109	43.6319	39.1808	36.5294	49.494	57.5907	5.76577	5.47897	5.55324	5.13927	5.41955	5.62369	P	P	P	P	P	P			lincRNA:chr2:33496712-33501183 forward strand	ncRNA	chr2	33500908	33500968	+		chr2:33496712-33501183_F				Agilent mouse V1
mmu_13055_PI428960544	874.655	1236.95	833.572	1144.25	1356.33	1371.14	9.85481	10.3937	9.89836	10.1261	10.241	10.2254	P	P	P	P	P	P				ncRNA	chr8	101693919	101693978	+		FR129929	ncRNA			fRNAdb		gb|AK136068$1679$72|riken|7420452I04$1679$72|nap|NAP059470-1$205$1106
A_55_P1980292	285.654	231.576	249.566	296.478	246.659	343.227	8.27749	7.93947	8.16921	8.16298	7.77582	8.2339	P	P	P	P	P	P	Purb	19291	Mus musculus purine rich element binding protein B (Purb), mRNA [NM_011221]	mRNA	chr11	6375040	6374981	-	ENSMUST00000179343	NM_011221		GO:0000900,GO:0003677,GO:0003690,GO:0003697,GO:0003700,GO:0003729,GO:0005515,GO:0005634,GO:0005662,GO:0006351,GO:0006355,GO:0006915,GO:0008134,GO:0008283,GO:0030154,GO:0032422,GO:0045892,GO:0046332	translation repressor activity, nucleic acid binding,DNA binding,double-stranded DNA binding,single-stranded DNA binding,sequence-specific DNA binding transcription factor activity,mRNA binding,protein binding,nucleus,DNA replication factor A complex,transcription, DNA-dependent,regulation of transcription, DNA-dependent,apoptotic process,transcription factor binding,cell proliferation,cell diffe…	Agilent mouse V1
A_30_P01025129	30054.5	21271.2	23636.1	28836.7	31619.3	29828.5	14.9819	14.4786	14.6908	14.78	14.78	14.6948	P	P	P	P	P	P			lincRNA:chr17:86092322-86093123 forward strand	ncRNA	chr17	86092992	86093056	+		chr17:86092322-86093123_F				Agilent mouse V1
A_55_P1977245	215.325	185.266	159.692	202.513	284.342	255.653	7.86888	7.61244	7.53513	7.60797	7.98641	7.8095	P	P	P	P	P	P	Slc22a13	102570	Mus musculus solute carrier family 22 (organic cation transporter), member 13 (Slc22a13), mRNA [NM_133980]	mRNA	chr9	119102176	119102120	-	ENSMUST00000084797	NM_133980		GO:0003674,GO:0005215,GO:0005575,GO:0006810,GO:0016020,GO:0016021,GO:0022857,GO:0055085	molecular_function,transporter activity,cellular_component,transport,membrane,integral to membrane,transmembrane transporter activity,transmembrane transport	Agilent mouse V1
A_30_P01025383	8.66668	5.53748	5.62832	11.5445	9.27554	12.0864	3.15738	2.53418	2.77934	3.54555	3.062	3.31424	A	A	A	P	A	A			lincRNA:chr10:66349796-66378261 reverse strand	ncRNA	chr10	66363492	66363432	-		chr10:66349796-66378261_R				Agilent mouse V1
A_51_P507622	68.4929	100.248	68.5361	93.4479	96.5542	99.9294	6.27674	6.71902	6.34048	6.48152	6.39143	6.42959	P	P	P	P	P	P	Itpkc	233011	Mus musculus inositol 1,4,5-trisphosphate 3-kinase C (Itpkc), mRNA [NM_181593]	mRNA	chr7	27992476	27992416	-	ENSMUST00000003850	NM_181593		GO:0000166,GO:0005515,GO:0005516,GO:0005524,GO:0005575,GO:0005634,GO:0005737,GO:0008440,GO:0016301,GO:0016310,GO:0016740	nucleotide binding,protein binding,calmodulin binding,ATP binding,cellular_component,nucleus,cytoplasm,inositol-1,4,5-trisphosphate 3-kinase activity,kinase activity,phosphorylation,transferase activity	Agilent mouse V1
A_30_P01021796	1166.56	1062.83	949.633	1303	1202.5	1280.14	10.282	10.1595	10.0907	10.3094	10.0723	10.1236	P	P	P	P	P	P			lincRNA:chrX:33750475-33770425 forward strand	ncRNA	chrX	33753608	33753664	+		chrX:33750475-33770425_F				Agilent mouse V1
A_52_P451830	4.90804	5.51593	4.57507	5.50117	9.53913	4.37206	2.27142	2.52884	2.40525	2.41107	3.09818	2.17793	A	A	A	A	A	A	1700042G07Rik	67323	Mus musculus RIKEN cDNA 1700042G07 gene (1700042G07Rik), mRNA [NM_001099295]	mRNA	chr4	115846768	115846832	+	ENSMUST00000106492	NM_001099295		GO:0003674,GO:0005575,GO:0008150	molecular_function,cellular_component,biological_process	Agilent mouse V1
A_55_P2202029	14.4513	15.3207	16.1292	18.4933	21.4543	23.706	3.95935	3.97054	4.31407	4.17967	4.22543	4.32227	A	A	A	A	A	P			Mus musculus adult male aorta and vein cDNA, RIKEN full-length enriched library, clone:A530095A18 product:unclassifiable, full insert sequence. [AK041257]	mRNA	chr8	41449304	41449360	+		AK041257				Agilent mouse V1
A_52_P625640	4.91922	4.67441	4.58242	5.50892	4.40988	4.37897	2.27643	2.30333	2.40969	2.4162	2.19285	2.17929	A	A	A	A	A	A	Trim9	94090	Mus musculus tripartite motif-containing 9 (Trim9), transcript variant 1, mRNA [NM_053167]	mRNA	chr12	71345776	71345720	-	ENSMUST00000110522	NM_053167		GO:0000149,GO:0004842,GO:0005515,GO:0005622,GO:0005737,GO:0005856,GO:0008021,GO:0008270,GO:0016079,GO:0016874,GO:0030054,GO:0030425,GO:0031410,GO:0035544,GO:0042803,GO:0042995,GO:0043161,GO:0045202,GO:0045955,GO:0046872	SNARE binding,ubiquitin-protein ligase activity,protein binding,intracellular,cytoplasm,cytoskeleton,synaptic vesicle,zinc ion binding,synaptic vesicle exocytosis,ligase activity,cell junction,dendrite,cytoplasmic vesicle,negative regulation of SNARE complex assembly,protein homodimerization activity,cell projection,proteasomal ubiquitin-dependent protein catabolic process,synapse,negative regula…	Agilent mouse V1
A_51_P510437	15.7082	26.2528	33.5047	17.9937	13.3629	33.8516	4.0961	4.75212	5.33087	4.14348	3.55969	4.84527	A	P	P	A	A	P	Slc25a15	18408	Mus musculus solute carrier family 25 (mitochondrial carrier ornithine transporter), member 15 (Slc25a15), nuclear gene encoding mitochondrial protein, transcript variant 1, mRNA [NM_181325]	mRNA	chr8	23487932	23487872	-	ENSMUST00000033871	NM_181325		GO:0005739,GO:0005743,GO:0006810,GO:0016020,GO:0016021	mitochondrion,mitochondrial inner membrane,transport,membrane,integral to membrane	Agilent mouse V1
A_55_P2001724	5.19105	4.68052	4.58929	5.51641	4.42305	4.38587	2.37299	2.30632	2.41412	2.41983	2.19618	2.18042	A	A	A	A	A	A			Mus musculus 16 days embryo head cDNA, RIKEN full-length enriched library, clone:C130089P07 product:unclassifiable, full insert sequence. [AK081961]	mRNA	chr1	73017880	73017936	+		AK081961				Agilent mouse V1
mmu_7954_PI428960544	7.73606	6.73308	7.12425	5.24268	7.0117	11.9549	2.98138	2.81007	3.15755	2.27104	2.70533	3.29814	A	A	A	A	A	A				ncRNA	chr14	13617455	13620942	-		FR110895	ncRNA			fRNAdb	http://www.ncrna.org/frnadb/detail.html?i_name=FR110895	B930010M18 FANTOM3,FT322398 RNAdb v2.0
mmu_5453_PI428960544	4.90881	4.66251	4.88533	5.5337	5.2559	4.34656	2.27182	2.29772	2.55052	2.42879	2.34975	2.17369	A	A	A	A	A	A				ncRNA	chr18	44713029	44714397	-		FR115855	ncRNA			fRNAdb	http://www.ncrna.org/frnadb/detail.html?i_name=FR115855	9230105G02 FANTOM3,FT312370 RNAdb v2.0
A_30_P01029866	5.19178	4.8686	4.70723	5.49791	4.61162	5.01052	2.37312	2.37189	2.47972	2.40973	2.24234	2.25887	A	A	A	A	A	A			lincRNA:chr13:74521146-74528671 forward strand	ncRNA	chr13	74528152	74528208	+		chr13:74521146-74528671_F				Agilent mouse V1
A_30_P01024832	7.42678	4.80632	7.26853	5.05525	4.1109	7.32838	2.91643	2.35471	3.19011	2.16624	2.11326	2.64486	A	A	A	A	A	A			lincRNA:chr4:145450600-145461600 reverse strand	ncRNA	chr4	145454032	145453968	-		chr4:145450600-145461600_R				Agilent mouse V1
mmu_25584_PI428960544	1017.54	1059.86	924.932	1232.3	1147.04	1424.41	10.0794	10.1562	10.0518	10.2332	10.0069	10.2786	P	P	P	P	P	P				ncRNA	chr15	72928882	72930115	-		FR041385	ncRNA			fRNAdb	http://www.ncrna.org/frnadb/detail.html?i_name=FR041385	2310051F07 FANTOM3,FT33637 RNAdb v2.0
mmu_29376_PI428960544	165.514	168.132	137.112	172.702	219.156	222.695	7.50441	7.46842	7.31736	7.37308	7.60537	7.60112	P	P	P	P	P	P				ncRNA	chr4	43064184	43064244	+		n278826	mRNAlike lncRNA			NONCODEv3.0	http://www.noncode.org/search.php?keyword=n278826&sbt=Search	NONMMUT046955
A_51_P464023	14.2544	22.6134	12.5173	8.24525	29.8024	29.9741	3.93803	4.53915	3.96306	3.07485	4.6799	4.67055	A	A	A	A	P	P	Chst12	59031	Mus musculus carbohydrate sulfotransferase 12 (Chst12), mRNA [NM_021528]	mRNA	chr5	141001088	141001152	+	ENSMUST00000043050	NM_021528		GO:0005794,GO:0005975,GO:0008146,GO:0016020,GO:0016021,GO:0016051,GO:0016740,GO:0030206,GO:0030208,GO:0047756	Golgi apparatus,carbohydrate metabolic process,sulfotransferase activity,membrane,integral to membrane,carbohydrate biosynthetic process,transferase activity,chondroitin sulfate biosynthetic process,dermatan sulfate biosynthetic process,chondroitin 4-sulfotransferase activity	Agilent mouse V1
A_55_P2267367	4.98209	4.70463	4.61886	5.54353	4.54225	7.36654	2.30322	2.31637	2.43261	2.43387	2.22638	2.65164	A	A	A	A	A	A	4632411P08Rik	78263	PREDICTED: Mus musculus RIKEN cDNA 4632411P08 gene (4632411P08Rik), misc_RNA [XR_106339]	mRNA	chr5	29716968	29717028	+		XR_106339		GO:0003674,GO:0005575,GO:0008150	molecular_function,cellular_component,biological_process	Agilent mouse V1
mmu_4301_PI428994341	134.373	127.643	119.791	136.964	159.149	153.352	7.21329	7.06605	7.12864	7.03768	7.13503	7.0628	P	P	P	P	P	P				ncRNA	chr16	18896561	18896620	-		uc.457+	ncRNA			UCR
A_55_P2084807	55.3328	55.2654	39.6148	56.0754	49.3765	39.6248	5.97322	5.82832	5.56851	5.74831	5.4162	5.07704	P	P	P	P	P	P	Rarb	218772	Mus musculus retinoic acid receptor, beta (Rarb), mRNA [NM_011243]	mRNA	chr14	17264708	17264648	-	ENSMUST00000063750	NM_011243		GO:0000122,GO:0001657,GO:0003417,GO:0003677,GO:0003700,GO:0003707,GO:0003708,GO:0005634,GO:0006351,GO:0006355,GO:0006357,GO:0008144,GO:0008270,GO:0008285,GO:0021756,GO:0022008,GO:0031641,GO:0032331,GO:0032403,GO:0035116,GO:0035264,GO:0043065,GO:0043068,GO:0043401,GO:0043565,GO:0045666,GO:0045944,GO:0046872,GO:0046965,GO:0048048,GO:0048384,GO:0048566,GO:0055012,GO:0061037	negative regulation of transcription from RNA polymerase II promoter,ureteric bud development,growth plate cartilage development,DNA binding,sequence-specific DNA binding transcription factor activity,steroid hormone receptor activity,retinoic acid receptor activity,nucleus,transcription, DNA-dependent,regulation of transcription, DNA-dependent,regulation of transcription from RNA polymerase II p…	Agilent mouse V1
mmu_11087_PI428960544	11.1016	10.3215	10.5888	10.8807	13.0676	12.9183	3.54772	3.40174	3.7229	3.46833	3.52933	3.4145	A	A	A	A	A	A				ncRNA	chr6	47817329	47820691	+		FR244916	ncRNA			fRNAdb	http://www.ncrna.org/frnadb/detail.html?i_name=FR244916	E330038D03 FANTOM3,FT331481 RNAdb v2.0
(+)E1A_r60_a22	256.117	146.369	177.047	196.445	206.925	186.113	8.11635	7.26552	7.67779	7.5648	7.5231	7.34468	P	P	P	P	P	P
A_55_P2003981	5.01682	4.71782	4.63671	5.55589	4.52865	4.4322	2.31465	2.32152	2.4428	2.43912	2.2239	2.18726	A	A	A	A	A	A			CJ206177 RIKEN full-length enriched mouse cDNA library, C57BL [CJ206177]	mRNA	chr13	68138024	68137960	-		CJ206177				Agilent mouse V1
mmu_13833_PI428960544	19.7078	28.0693	22.5638	41.2755	45.5934	49.734	4.46435	4.84565	4.77381	5.31053	5.29967	5.41021	P	P	P	P	P	P				ncRNA	chr11	86318025	86320936	-		FR091586	ncRNA			fRNAdb	http://www.ncrna.org/frnadb/detail.html?i_name=FR091586	4732464A07 FANTOM3,FT35506 RNAdb v2.0
A_55_P1982400	23.2196	21.8263	11.8306	42.2985	40.821	41.0066	4.72036	4.48728	3.88061	5.34438	5.13854	5.12874	A	A	A	P	P	P	Scara5	71145	Mus musculus scavenger receptor class A, member 5 (putative) (Scara5), transcript variant 2, mRNA [NM_001168318]	mRNA	chr14	66357280	66357340	+	ENSMUST00000154373	NM_001168318		GO:0005044,GO:0005515,GO:0005886,GO:0005887,GO:0006810,GO:0006811,GO:0006879,GO:0006897,GO:0009986,GO:0016020,GO:0016021,GO:0034605,GO:0034755,GO:0055072,GO:0070207,GO:0070287	scavenger receptor activity,protein binding,plasma membrane,integral to plasma membrane,transport,ion transport,cellular iron ion homeostasis,endocytosis,cell surface,membrane,integral to membrane,cellular response to heat,iron ion transmembrane transport,iron ion homeostasis,protein homotrimerization,ferritin receptor activity	Agilent mouse V1
mmu_15328_PI428960544	8.84662	6.9923	6.32556	6.51668	5.56916	5.11754	3.18577	2.86521	2.96888	2.70159	2.40602	2.27388	A	A	A	A	A	A				ncRNA	chr11	33541261	33893152	-		FR296370	ncRNA			fRNAdb	http://www.ncrna.org/frnadb/detail.html?i_name=FR296370	C130039A06 FANTOM3,FT323682 RNAdb v2.0
mmu_14953_PI428960544	9.07884	13.3972	8.19825	13.2676	9.04952	19.7918	3.22725	3.77663	3.36567	3.73076	3.03045	4.06011	A	A	A	A	A	P				ncRNA	chr6	13858836	13861922	+		FR042615	ncRNA			fRNAdb	http://www.ncrna.org/frnadb/detail.html?i_name=FR042615	E330028D05 FANTOM3,FT331415 RNAdb v2.0
A_55_P2410106	5.05195	4.72948	10.197	5.56442	6.6964	10.4472	2.32788	2.326	3.66809	2.44358	2.64348	3.09971	A	A	A	A	A	A	9130230N09Rik	100137728	Mus musculus adult male cecum cDNA, RIKEN full-length enriched library, clone:9130230N09 product:unclassifiable, full insert sequence. [AK020289]	mRNA	chr11	22761160	22761220	+		AK020289				Agilent mouse V1
A_55_P2054787	5.19648	8.64836	4.65656	15.2892	4.5806	11.97	2.37429	3.15844	2.45294	3.92148	2.23564	3.29952	A	A	A	A	A	A				mRNA	chr12	115552344	115552288	-		NAP059577-1				Agilent mouse V1
mmu_16430_PI428960544	35.901	60.5025	36.6267	55.8874	55.3594	55.8671	5.36744	5.96234	5.46057	5.74441	5.58182	5.57712	P	P	P	P	P	P				ncRNA	chr17	70318707	70868146	+		FR305834	ncRNA			fRNAdb	http://www.ncrna.org/frnadb/detail.html?i_name=FR305834	A830020B17 FANTOM3,FT320031 RNAdb v2.0
A_30_P01026810	62.4888	66.7098	57.0255	76.0263	94.2117	81.7227	6.14992	6.109	6.08069	6.1924	6.35421	6.13884	P	P	P	P	P	P			lincRNA:chr5:123440192-123451767 reverse strand	ncRNA	chr5	123445560	123445504	-		chr5:123440192-123451767_R				Agilent mouse V1
mmu_10516_PI428960544	22.3468	37.3261	29.5562	31.7097	36.8916	32.808	4.66012	5.25227	5.15534	4.93701	4.99589	4.80199	P	P	P	P	P	P				ncRNA	chr11	108040930	108043096	-		FR011207	ncRNA			fRNAdb	http://www.ncrna.org/frnadb/detail.html?i_name=FR011207	C230062N18 FANTOM3,FT324776 RNAdb v2.0
A_55_P2115960	5.08759	11.3481	8.12462	5.56936	4.61708	4.46237	2.34053	3.53925	3.35167	2.44589	2.24354	2.19137	A	A	A	A	A	A	Olfr479	257891	Mus musculus olfactory receptor 479 (Olfr479), mRNA [NM_001011742]	mRNA	chr7	115199392	115199448	+	ENSMUST00000063151	NM_001011742		GO:0004871,GO:0004930,GO:0004984,GO:0005886,GO:0007165,GO:0007186,GO:0007608,GO:0016020,GO:0016021,GO:0050896	signal transducer activity,G-protein coupled receptor activity,olfactory receptor activity,plasma membrane,signal transduction,G-protein coupled receptor signaling pathway,sensory perception of smell,membrane,integral to membrane,response to stimulus	Agilent mouse V1
A_55_P2092073	42.4863	53.0791	41.7949	65.6845	58.9473	63.4321	5.60226	5.77147	5.64359	5.97615	5.67194	5.77213	P	P	P	P	P	P	Taf11	68776	Mus musculus TAF11 RNA polymerase II, TATA box binding protein (TBP)-associated factor (Taf11), mRNA [NM_026836]	mRNA	chr17	28038162	28038104	-	ENSMUST00000114848	NM_026836		GO:0003677,GO:0003713,GO:0005634,GO:0005669,GO:0006351,GO:0006355,GO:0006367,GO:0042809,GO:0043923,GO:0046966,GO:0046982,GO:0047485	DNA binding,transcription coactivator activity,nucleus,transcription factor TFIID complex,transcription, DNA-dependent,regulation of transcription, DNA-dependent,transcription initiation from RNA polymerase II promoter,vitamin D receptor binding,positive regulation by host of viral transcription,thyroid hormone receptor binding,protein heterodimerization activity,protein N-terminus binding	Agilent mouse V1
A_52_P206058	5.10634	4.74596	4.67848	5.57074	4.63834	5.99563	2.34607	2.33229	2.46476	2.44678	2.24772	2.41122	A	A	A	A	A	A	Apitd1	69928	apoptosis-inducing, TAF9-like domain 1 [Source:MGI Symbol;Acc:MGI:1917178] [ENSMUST00000105695]	mRNA	chr4	148505728	148505664	-	ENSMUST00000105695	ENSMUST00000105695		GO:0000712,GO:0000775,GO:0000776,GO:0003677,GO:0003682,GO:0005634,GO:0005694,GO:0006281,GO:0006352,GO:0006974,GO:0007049,GO:0007067,GO:0031297,GO:0043240,GO:0046982,GO:0051301,GO:0071821	resolution of meiotic recombination intermediates,chromosome, centromeric region,kinetochore,DNA binding,chromatin binding,nucleus,chromosome,DNA repair,transcription initiation, DNA-dependent,response to DNA damage stimulus,cell cycle,mitosis,replication fork processing,Fanconi anaemia nuclear complex,protein heterodimerization activity,cell division,FANCM-MHF complex	Agilent mouse V1
A_55_P2062187	1485.9	1916.87	1326.5	2103.2	2351.12	2384.24	10.6296	11.0381	10.5576	11.0058	11.0132	11.0324	P	P	P	P	P	P	Shank1	243961	Mus musculus SH3/ankyrin domain gene 1 (Shank1), mRNA [NM_001034115]	mRNA	chr7	51612136	51612192	+	ENSMUST00000107934	NM_001034115		GO:0005737,GO:0005886,GO:0006461,GO:0007399,GO:0007616,GO:0008022,GO:0008306,GO:0008328,GO:0014069,GO:0016020,GO:0017124,GO:0017146,GO:0030054,GO:0030154,GO:0030159,GO:0030160,GO:0030425,GO:0031877,GO:0032232,GO:0032403,GO:0035176,GO:0035255,GO:0035418,GO:0042048,GO:0042802,GO:0043005,GO:0043197,GO:0045202,GO:0045211,GO:0046959,GO:0050885,GO:0050894,GO:0060013,GO:0060074,GO:0060076,GO:0060997,GO:…	cytoplasm,plasma membrane,protein complex assembly,nervous system development,long-term memory,protein C-terminus binding,associative learning,ionotropic glutamate receptor complex,postsynaptic density,membrane,SH3 domain binding,N-methyl-D-aspartate selective glutamate receptor complex,cell junction,cell differentiation,receptor signaling complex scaffold activity,GKAP/Homer scaffold activity,de…	Agilent mouse V1
A_55_P2009483	5.12537	4.75191	4.6868	5.57204	4.65921	4.47481	2.35217	2.33481	2.46868	2.44761	2.25164	2.19318	A	A	A	A	A	A	LOC101055773	101055776	PREDICTED: Mus musculus X-linked lymphocyte-regulated protein PM1-like (LOC101055773), mRNA [XM_003945808]	mRNA	chrY_random	12235205	12235146	-		XM_003945808				Agilent mouse V1
A_66_P135165	351.952	459.955	360.721	456.056	458.877	552.609	8.57293	8.9395	8.69425	8.7924	8.67453	8.91708	P	P	P	P	P	P	Nfib	18028	Mus musculus nuclear factor I/B (Nfib), transcript variant 1, mRNA [NM_001113209]	mRNA	chr4	81938296	81938240	-	ENSMUST00000064770	NM_001113209		GO:0000122,GO:0000981,GO:0001077,GO:0001106,GO:0002062,GO:0003677,GO:0003690,GO:0003700,GO:0005622,GO:0005634,GO:0005730,GO:0006260,GO:0006351,GO:0006355,GO:0006366,GO:0008285,GO:0010001,GO:0021740,GO:0021960,GO:0030324,GO:0030900,GO:0030902,GO:0043392,GO:0044300,GO:0045944,GO:0060486,GO:0060509,GO:0060510,GO:0061141,GO:0071679,GO:2000791,GO:2000795	negative regulation of transcription from RNA polymerase II promoter,sequence-specific DNA binding RNA polymerase II transcription factor activity,RNA polymerase II core promoter proximal region sequence-specific DNA binding transcription factor activity involved in positive regulation of transcription,RNA polymerase II transcription corepressor activity,chondrocyte differentiation,DNA binding,do…	Agilent mouse V1
mmu_8524_PI428960544	4.94973	4.48405	6.13025	5.2945	4.29213	6.34885	2.29025	2.20673	2.91817	2.30266	2.16291	2.46932	A	A	A	A	A	A				ncRNA	chr12	73349013	73351374	-		FR284332	ncRNA			fRNAdb	http://www.ncrna.org/frnadb/detail.html?i_name=FR284332	D130042E16 FANTOM3,FT326753 RNAdb v2.0
A_55_P2140656	6.42928	18.5758	12.8782	18.253	14.5005	23.1298	2.68992	4.24774	4.00353	4.16067	3.6747	4.28618	A	A	A	A	A	P	Gm6658	626231	Mus musculus 13 days embryo heart cDNA, RIKEN full-length enriched library, clone:D330008J09 product:hypothetical Proline-rich region profile containing protein, full insert sequence. [AK142189]	mRNA	chr8	93430528	93430472	-		AK142189		GO:0003674,GO:0005575,GO:0008150	molecular_function,cellular_component,biological_process	Agilent mouse V1
A_55_P2137336	18.0906	16.7902	10.5204	24.5051	18.9755	25.981	4.32329	4.0976	3.71267	4.56702	4.05285	4.4574	A	A	A	A	A	P	Mrfap1	67568	Mus musculus Morf4 family associated protein 1 (Mrfap1), mRNA [NM_026242]	mRNA	chr5	37186164	37186104	-	ENSMUST00000068795	NM_026242		GO:0005515,GO:0005575,GO:0005634,GO:0005737,GO:0008150	protein binding,cellular_component,nucleus,cytoplasm,biological_process	Agilent mouse V1
A_30_P01021724	142.431	180.844	129.172	190.939	209.451	193.989	7.2947	7.57634	7.23285	7.52171	7.53884	7.40315	P	P	P	P	P	P			lincRNA:chr14:22267795-22319045 reverse strand	ncRNA	chr14	22287936	22287878	-		chr14:22267795-22319045_R				Agilent mouse V1
mmu_12457_PI428960544	10.681	7.27015	6.95546	5.0995	4.25044	9.73329	3.48305	2.92093	3.12177	2.18726	2.15178	3.00242	A	A	A	A	A	A				ncRNA	chr2	128346377	128346436	-		FR128283	ncRNA			fRNAdb		gb|AK031260$1159$656|tc|TC1601445$1159$656|riken|5930438L05$1159$656|nap|NAP075454-1$1159$656
mmu_1833_PI428960544	498.59	478.45	425.628	454.752	473.911	513.253	9.06148	8.99553	8.92949	8.7881	8.72077	8.81125	P	P	P	P	P	P				ncRNA	chr12	84961160	84962124	+		ENSMUST00000180911	lincRNA			Ensembl_transcript	http://asia.ensembl.org/Multi/Search/Results?q=ENSMUST00000180911;site=ensembl	ENSMUSG00000097703
mmu_32457_PI428960544	29.3445	29.6306	36.1204	32.7167	42.3271	33.1645	5.0657	4.91927	5.44053	4.98691	5.19211	4.81791	P	P	P	P	P	P				ncRNA	chr12	11889001	11889705	-		n413981	lncRNA			NONCODEv3.0	http://www.noncode.org/search.php?keyword=n413981&sbt=Search
mmu_30332_PI428960544	80.8381	34.9279	52.6193	58.3586	70.4705	72.5886	6.51251	5.15393	5.9721	5.80453	5.93039	5.97018	P	P	P	P	P	P				ncRNA	chr17	24591809	24594046	+		n290874	mRNAlike lncRNA			NONCODEv3.0	http://www.noncode.org/search.php?keyword=n290874&sbt=Search	NONMMUT028651
A_52_P367760	29.5389	28.5586	29.5696	22.1208	21.855	16.7531	5.07565	4.86877	5.15647	4.42766	4.2499	3.80732	P	P	P	A	A	A	Calml4	75600	Mus musculus calmodulin-like 4 (Calml4), transcript variant 1, mRNA [NM_138304]	mRNA	chr9	62719232	62723312	+	ENSMUST00000034777	NM_138304		GO:0005509	calcium ion binding	Agilent mouse V1
mmu_871_PI428960544	4.76323	4.43595	4.38034	5.14693	4.30872	4.12889	2.20361	2.1823	2.26279	2.21518	2.16699	2.13053	A	A	A	A	A	A				ncRNA	chr8	98332933	98345597	+		ENSMUST00000132616	processed_transcript			Ensembl_transcript	http://asia.ensembl.org/Multi/Search/Results?q=ENSMUST00000132616;site=ensembl	ENSMUSG00000074136
mmu_13587_PI428960544	8.89391	5.63575	6.24918	6.77971	5.76181	6.08696	3.19504	2.55818	2.94868	2.76624	2.4431	2.4266	A	A	A	A	A	A				ncRNA	chr4	20417923	20417982	-		FR337146	ncRNA			fRNAdb		gb|AK084132$2598$6|tc|TC1610055$2599$6|riken|D130098F04$2598$6
mmu_19951_PI428960544	5.04745	4.52983	4.37637	5.24294	4.51063	4.20343	2.32647	2.23104	2.25982	2.27132	2.21984	2.14762	A	A	A	A	A	A				ncRNA	chr8	96846057	96847304	+		FR149630	ncRNA			fRNAdb	http://www.ncrna.org/frnadb/detail.html?i_name=FR149630	B930098J18 FANTOM3,FT323019 RNAdb v2.0
A_30_P01022138	4.94345	4.78336	5.304	6.91896	4.5098	4.81643	2.28738	2.34656	2.68449	2.80081	2.21957	2.23374	A	A	A	A	A	A			lincRNA:chr10:120116843-120182671 forward strand	ncRNA	chr10	120152560	120152624	+		chr10:120116843-120182671_F				Agilent mouse V1
mmu_4114_PI428960544	4.7182	4.71432	4.53729	5.09894	4.27508	4.14314	2.18148	2.32004	2.37819	2.18695	2.1585	2.13399	A	A	A	A	A	A				ncRNA	chr3	5090275	5094776	+		FR313682	ncRNA			fRNAdb	http://www.ncrna.org/frnadb/detail.html?i_name=FR313682	D530023N09 FANTOM3,FT328483 RNAdb v2.0
mmu_24458_PI428960544	12.3034	8.31023	5.41553	12.8371	11.6919	7.65898	3.71098	3.10171	2.71598	3.68687	3.3745	2.69914	A	A	A	P	A	A				ncRNA	chr12	119541586	119544688	+		FR290444	ncRNA			fRNAdb	http://www.ncrna.org/frnadb/detail.html?i_name=FR290444	4732464E10 FANTOM3,FT35509 RNAdb v2.0
mmu_3377_PI428960544	14.0544	15.7308	10.0993	10.6674	16.7661	13.8328	3.9186	4.00733	3.65456	3.44394	3.88332	3.51504	A	A	A	A	A	P				ncRNA	chr4	63659341	63662548	+		FR259316	ncRNA			fRNAdb	http://www.ncrna.org/frnadb/detail.html?i_name=FR259316	6030496L02 FANTOM3,FT39579 RNAdb v2.0
mmu_15292_PI428960544	10.6548	23.8663	18.2843	31.4527	27.9809	32.0378	3.47791	4.61817	4.48541	4.92654	4.59305	4.76491	A	P	A	P	P	P				ncRNA	chr14	94048945	94054023	-		FR028707	ncRNA			fRNAdb	http://www.ncrna.org/frnadb/detail.html?i_name=FR028707	9330159K08 FANTOM3,FT312740 RNAdb v2.0
A_30_P01029585	5.62469	5.59747	6.58603	4.99996	6.39022	5.30619	2.48329	2.54887	3.03721	2.14211	2.57878	2.30082	A	A	A	A	A	A			lincRNA:chr18:75518299-75524782 reverse strand	ncRNA	chr18	75518360	75518304	-		chr18:75518299-75524782_R				Agilent mouse V1
A_55_P2109943	2232.44	2008.64	2235.26	2384.99	2301.38	2493.47	11.1984	11.1104	11.313	11.2011	10.9789	11.0906	P	P	P	P	P	P	Rps15a	267019	Mus musculus ribosomal protein S15A (Rps15a), mRNA [NM_170669]	mRNA	chr7	125252704	125252640	-	ENSMUST00000106588	NM_170669		GO:0003735,GO:0005737,GO:0005739,GO:0008284,GO:0009615,GO:0022627,GO:0045787	structural constituent of ribosome,cytoplasm,mitochondrion,positive regulation of cell proliferation,response to virus,cytosolic small ribosomal subunit,positive regulation of cell cycle	Agilent mouse V1
mmu_384_PI428960544	154.056	199.093	175.744	206.535	242.235	247.155	7.40398	7.71243	7.66866	7.64128	7.74928	7.76166	P	P	P	P	P	P				ncRNA	chr7	52242304	52246474	+		ENSMUST00000123517	processed_transcript			Ensembl_transcript	http://asia.ensembl.org/Multi/Search/Results?q=ENSMUST00000123517;site=ensembl	ENSMUSG00000087138
A_30_P01026744	850.74	761.376	701.053	846.67	855.417	876.256	9.81762	9.68425	9.64688	9.68315	9.57044	9.58177	P	P	P	P	P	P			lincRNA:chr14:26834450-26847000 forward strand	ncRNA	chr14	26842200	26842260	+		chr14:26834450-26847000_F				Agilent mouse V1
A_30_P01031236	17.8819	11.2989	6.24987	15.4773	4.91617	13.7844	4.30411	3.53214	2.94892	3.93808	2.29515	3.50972	P	A	A	A	A	A			lincRNA:chr17:3198868-3394643 reverse strand	ncRNA	chr17	3229403	3229344	-		chr17:3198868-3394643_R				Agilent mouse V1
mmu_699_PI428960544	1166.59	1441.49	1461.99	1521.89	2063.58	2032.55	10.2821	10.6235	10.7048	10.5445	10.8205	10.8049	P	P	P	P	P	P				ncRNA	chr16	33348579	33348871	-		ENSMUST00000175271				Ensembl_transcript	http://asia.ensembl.org/Multi/Search/Results?q=ENSMUST00000175271;site=ensembl
A_65_P08465	7.73892	12.8757	12.9409	22.3455	17.1862	24.028	2.98236	3.72006	4.01059	4.4412	3.91532	4.34123	A	A	A	A	A	P	Tlk2	24086	Mus musculus tousled-like kinase 2 (Arabidopsis) (Tlk2), transcript variant A, mRNA [NM_001112705]	mRNA	chr11	105145000	105145056	+	ENSMUST00000106939	NM_001112705		GO:0000166,GO:0001672,GO:0004672,GO:0004674,GO:0005524,GO:0005634,GO:0005737,GO:0005856,GO:0005882,GO:0006468,GO:0006974,GO:0007049,GO:0007059,GO:0007275,GO:0007283,GO:0016301,GO:0016310,GO:0016568,GO:0016740,GO:0016772,GO:0018105,GO:0030154,GO:0032435,GO:0035556,GO:0048471,GO:0071480	nucleotide binding,regulation of chromatin assembly or disassembly,protein kinase activity,protein serine/threonine kinase activity,ATP binding,nucleus,cytoplasm,cytoskeleton,intermediate filament,protein phosphorylation,response to DNA damage stimulus,cell cycle,chromosome segregation,multicellular organismal development,spermatogenesis,kinase activity,phosphorylation,chromatin modification,tran…	Agilent mouse V1
A_55_P1952644	12.2333	23.0726	9.71972	16.5446	25.4965	29.4974	3.70192	4.5692	3.60422	4.02695	4.4576	4.64651	A	A	A	A	P	P				mRNA	chr19	35674356	35674416	+						Agilent mouse V1
A_52_P250034	9.37977	11.961	4.78574	16.5379	26.8492	39.3202	3.27448	3.61693	2.51476	4.02632	4.53083	5.06651	A	A	A	A	P	P	Ticrr	77011	Mus musculus 9.5 days embryo parthenogenote cDNA, RIKEN full-length enriched library, clone:B130047F11 product:hypothetical protein, full insert sequence. [AK045208]	mRNA	chr7	86806408	86806464	+		AK045208		GO:0003682,GO:0005634,GO:0006260,GO:0006281,GO:0006974,GO:0007049,GO:0007093,GO:0010212,GO:0030174,GO:0031576,GO:0033314	chromatin binding,nucleus,DNA replication,DNA repair,response to DNA damage stimulus,cell cycle,mitotic cell cycle checkpoint,response to ionizing radiation,regulation of DNA-dependent DNA replication initiation,G2/M transition checkpoint,mitotic cell cycle DNA replication checkpoint	Agilent mouse V1
A_55_P2083023	168.463	207.179	173.04	187.064	177.653	206.195	7.52916	7.77192	7.6505	7.48804	7.29882	7.48998	P	P	P	P	P	P	Sac3d1	66406	Mus musculus SAC3 domain containing 1 (Sac3d1), mRNA [NM_133678]	mRNA	chr19	6116063	6116004	-	ENSMUST00000113533	NM_133678		GO:0003674,GO:0005737,GO:0005813,GO:0005819,GO:0005856,GO:0007049,GO:0007067,GO:0015630,GO:0051225,GO:0051298,GO:0051301	molecular_function,cytoplasm,centrosome,spindle,cytoskeleton,cell cycle,mitosis,microtubule cytoskeleton,spindle assembly,centrosome duplication,cell division	Agilent mouse V1
mmu_30290_PI428960544	374.134	344.22	332.806	370.42	380.746	424.938	8.66224	8.52132	8.58016	8.47719	8.40824	8.53325	P	P	P	P	P	P				ncRNA	chr4	108487826	108506853	-		n290610	mRNAlike lncRNA			NONCODEv3.0	http://www.noncode.org/search.php?keyword=n290610&sbt=Search
mmu_3279_PI428960544	4.58071	9.1245	4.0464	5.39761	6.62652	4.06791	2.13099	3.22958	2.07752	2.35753	2.6282	2.1145	A	A	A	A	A	A				ncRNA	chr5	89188335	89191844	+		FR069397	ncRNA			fRNAdb	http://www.ncrna.org/frnadb/detail.html?i_name=FR069397	C130082J22 FANTOM3,FT324178 RNAdb v2.0
ETG07_105829	5.49469	5.16569	4.52781	5.73764	5.03403	4.80821	2.45192	2.4458	2.37171	2.50913	2.31419	2.23272	A	A	A	A	P	P
mmu_12448_PI428960544	7.23445	7.16078	5.63288	5.89025	4.09617	6.19522	2.87394	2.89891	2.78068	2.54806	2.10916	2.44502	A	A	A	A	A	A				ncRNA						FR295141	ncRNA			fRNAdb		gb|AK017646$711$133|tc|NP741027$711$133|riken|5730448F11$711$133|nap|NAP073063-1$711$133
A_66_P119869	5.72438	5.5711	4.17056	5.14625	4.36349	4.16548	2.50803	2.54267	2.13041	2.21468	2.18133	2.13942	A	A	A	A	A	A	Itln1	16429	Mus musculus intelectin 1 (galactofuranose binding) (Itln1), mRNA [NM_010584]	mRNA	chr1	173448336	173448288	-	ENSMUST00000043094	NM_010584		GO:0001934,GO:0005102,GO:0005576,GO:0005886,GO:0007165,GO:0009624,GO:0016020,GO:0030246,GO:0031225,GO:0031526,GO:0045121,GO:0046326	positive regulation of protein phosphorylation,receptor binding,extracellular region,plasma membrane,signal transduction,response to nematode,membrane,carbohydrate binding,anchored to membrane,brush border membrane,membrane raft,positive regulation of glucose import	Agilent mouse V1
mmu_21973_PI428960544	26.0558	20.4875	17.8304	19.6275	27.2626	24.4883	4.88721	4.39238	4.45354	4.26069	4.55499	4.36919	P	P	P	A	P	P				ncRNA	chr8	51867945	51870592	-		FR083550	ncRNA			fRNAdb	http://www.ncrna.org/frnadb/detail.html?i_name=FR083550	B230105K17 FANTOM3,FT321204 RNAdb v2.0
A_55_P2027609	4.8484	4.40759	4.19225	5.15628	4.35086	4.17065	2.24505	2.16997	2.14043	2.22066	2.17772	2.14061	A	A	A	A	A	A	Scgb3a2	117158	Mus musculus secretoglobin, family 3A, member 2 (Scgb3a2), mRNA [NM_054038]	mRNA	chr18	43926848	43926908	+	ENSMUST00000043803	NM_054038		GO:0005515,GO:0005576,GO:0008150	protein binding,extracellular region,biological_process	Agilent mouse V1
mmu_7644_PI428960544	19.0525	21.0124	18.8786	22.69	13.5092	21.6135	4.40989	4.43462	4.53117	4.46235	3.57347	4.18538	A	P	P	P	P	P				ncRNA	chr7	20244519	20245761	-		FR290386	ncRNA			fRNAdb	http://www.ncrna.org/frnadb/detail.html?i_name=FR290386	B930071I17 FANTOM3,FT322804 RNAdb v2.0
mmu_8236_PI428960544	11.889	17.8296	10.9533	12.3714	10.9075	14.8794	3.65521	4.18719	3.77031	3.63735	3.28049	3.63233	A	A	A	A	A	A				ncRNA	chr9	88490162	88494081	-		FR343129	ncRNA			fRNAdb	http://www.ncrna.org/frnadb/detail.html?i_name=FR343129	C730031C05 FANTOM3,FT325828 RNAdb v2.0
mmu_31069_PI428960544	210.929	226.412	158.86	225.682	209.024	236.771	7.84139	7.90971	7.52721	7.76377	7.53567	7.69385	P	P	P	P	P	P				ncRNA	chr17	25297985	25299043	+		n295529	mRNAlike lncRNA			NONCODEv3.0	http://www.noncode.org/search.php?keyword=n295529&sbt=Search	NONMMUT028714
mmu_5832_PI428960544	42.9668	41.8603	30.2593	33.142	30.9081	40.3403	5.61825	5.41777	5.18684	5.00359	4.73469	5.10324	P	P	P	P	P	P				ncRNA	chrX	155805106	155806174	+		FR326975	ncRNA			fRNAdb	http://www.ncrna.org/frnadb/detail.html?i_name=FR326975	B430112F22 FANTOM3,FT322091 RNAdb v2.0
A_51_P418820	5.18865	6.30322	5.31829	5.18414	4.32304	6.81493	2.37251	2.71741	2.68847	2.23615	2.17087	2.55463	A	A	A	A	A	A	Tfap2c	21420	Mus musculus transcription factor AP-2, gamma (Tfap2c), transcript variant 1, mRNA [NM_009335]	mRNA	chr2	172383856	172383920	+	ENSMUST00000128406	NM_009335		GO:0000977,GO:0000980,GO:0000981,GO:0001077,GO:0001078,GO:0001829,GO:0001942,GO:0003334,GO:0003677,GO:0003700,GO:0005515,GO:0005634,GO:0006351,GO:0006355,GO:0006357,GO:0019827,GO:0021877,GO:0021987,GO:0030154,GO:0030718,GO:0035019,GO:0043588,GO:0045682,GO:0045944,GO:0046983,GO:0048733,GO:0060598,GO:0060750	RNA polymerase II regulatory region sequence-specific DNA binding,RNA polymerase II distal enhancer sequence-specific DNA binding,sequence-specific DNA binding RNA polymerase II transcription factor activity,RNA polymerase II core promoter proximal region sequence-specific DNA binding transcription factor activity involved in positive regulation of transcription,RNA polymerase II core promoter pr…	Agilent mouse V1
A_55_P2060966	331.695	441.168	343.072	457.989	606.812	531.563	8.4917	8.87965	8.6238	8.79965	9.08413	8.85951	P	P	P	P	P	P	Mov10	17454	Mus musculus Moloney leukemia virus 10 (Mov10), transcript variant 1, mRNA [NM_001163440]	mRNA	chr3	104597816	104597752	-	ENSMUST00000106774	NM_001163440		GO:0000166,GO:0000932,GO:0003723,GO:0004386,GO:0005524,GO:0005737,GO:0016787,GO:0017111,GO:0031047,GO:0035279	nucleotide binding,cytoplasmic mRNA processing body,RNA binding,helicase activity,ATP binding,cytoplasm,hydrolase activity,nucleoside-triphosphatase activity,gene silencing by RNA,mRNA cleavage involved in gene silencing by miRNA	Agilent mouse V1
A_30_P01020673	6.85928	11.5105	5.50461	7.81445	17.1202	20.9439	2.79023	3.55932	2.74484	2.99463	3.91042	4.14142	A	A	A	A	P	P			lincRNA:chr1:193875525-193978800 forward strand	ncRNA	chr1	193958272	193958336	+		chr1:193875525-193978800_F				Agilent mouse V1
A_55_P2077340	14.2547	22.7978	29.3874	24.5232	29.0476	42.5045	3.93808	4.55029	5.14724	4.56849	4.64421	5.1804	A	P	P	A	P	P	Ahdc1	230793	Mus musculus AT hook, DNA binding motif, containing 1 (Ahdc1), mRNA [NM_146155]	mRNA	chr4	132633896	132633952	+	ENSMUST00000105916	NM_146155		GO:0003674,GO:0003677,GO:0005575,GO:0008150	molecular_function,DNA binding,cellular_component,biological_process	Agilent mouse V1
A_30_P01028192	5.46381	6.2247	4.60587	7.43304	4.01856	4.42305	2.44471	2.69874	2.42409	2.91125	2.08577	2.186	A	A	A	A	A	A			lincRNA:chr7:91558475-91733625 forward strand	ncRNA	chr7	91707120	91707184	+		chr7:91558475-91733625_F				Agilent mouse V1
mmu_3303_PI428960544	6.16657	11.7446	12.0849	7.68656	7.95838	14.9018	2.62354	3.5883	3.91097	2.96813	2.87113	3.63434	A	A	A	A	A	A				ncRNA	chr2	109843084	109846484	+		FR393228	ncRNA			fRNAdb	http://www.ncrna.org/frnadb/detail.html?i_name=FR393228	D630016D21 FANTOM3,FT328640 RNAdb v2.0
A_30_P01019483	10.0111	17.8021	5.70688	12.0329	5.03947	12.7818	3.37561	4.18526	2.8029	3.59958	2.31499	3.39773	A	P	A	A	A	P			lincRNA:chr7:16584852-16657252 forward strand	ncRNA	chr7	16628823	16628882	+		chr7:16584852-16657252_F				Agilent mouse V1
mmu_23176_PI428960544	4.74506	4.47594	4.34513	5.14912	5.05952	6.52663	2.19402	2.20228	2.23616	2.21652	2.31856	2.5016	A	A	A	A	A	A				ncRNA	chr3	59469144	59469203	+		FR165719	ncRNA			fRNAdb		gb|AK089680$2365$0|riken|F830008I09$2365$0|nap|NAP072644-1$2365$0
A_51_P181891	6.82059	4.46819	7.08789	9.64951	4.29145	15.2885	2.78129	2.19784	3.14999	3.30819	2.16268	3.67521	A	A	A	A	A	A	Amer2	72125	Mus musculus APC membrane recruitment 2 (Amer2), transcript variant 1, mRNA [NM_028113]	mRNA	chr14	60999756	60999816	+	ENSMUST00000022561	NM_028113		GO:0005515,GO:0005886,GO:0008289,GO:0016020,GO:0016055	protein binding,plasma membrane,lipid binding,membrane,Wnt receptor signaling pathway	Agilent mouse V1
mmu_1633_PI428960544	5.42279	4.18221	4.04188	4.85892	4.76433	3.926	2.43527	2.07963	2.07594	2.0935	2.27142	2.07024	A	A	A	A	A	A				ncRNA	chr4	11907309	11908808	+		ENSMUST00000128443	processed_transcript			Ensembl_transcript	http://asia.ensembl.org/Multi/Search/Results?q=ENSMUST00000128443;site=ensembl	ENSMUSG00000085614
mmu_11669_PI428990136	75.3663	104.755	76.5384	96.5341	106.565	99.5416	6.41326	6.78386	6.49937	6.52682	6.53292	6.42428	P	P	P	P	P	P				ncRNA	chr5	91363189	91366718	+		FR348941	ncRNA			fRNAdb	http://www.ncrna.org/frnadb/detail.html?i_name=FR348941	E330024J20 FANTOM3,FT331376 RNAdb v2.0
A_30_P01028536	4.73859	4.44779	4.32687	5.21881	4.2636	4.16662	2.19086	2.18752	2.22345	2.25773	2.15514	2.1397	A	A	A	A	A	A			lincRNA:chr8:110197171-110206546 forward strand	ncRNA	chr8	110203360	110203416	+		chr8:110197171-110206546_F				Agilent mouse V1
A_55_P1990261	4.7686	6.61859	13.3302	5.27477	4.28317	6.34037	2.20691	2.78549	4.05138	2.29095	2.16042	2.4679	A	A	A	A	A	A	Chchd6	66098	Mus musculus coiled-coil-helix-coiled-coil-helix domain containing 6 (Chchd6), transcript variant 1, mRNA [NM_025351]	mRNA	chr6	89333216	89333152	-	ENSMUST00000032172	NM_025351		GO:0003674,GO:0005739,GO:0005743,GO:0006974,GO:0016020,GO:0042407	molecular_function,mitochondrion,mitochondrial inner membrane,response to DNA damage stimulus,membrane,cristae formation	Agilent mouse V1
A_30_P01031537	4.66272	4.43849	5.24779	5.25425	4.1683	4.32987	2.15968	2.18346	2.66765	2.27831	2.13039	2.17106	A	A	A	A	A	A			lincRNA:chr10:120116843-120182671 forward strand	ncRNA	chr10	120152736	120152792	+		chr10:120116843-120182671_F				Agilent mouse V1
mmu_19093_PI428960544	4.45565	4.22823	4.1076	4.92552	4.00977	3.9874	2.09123	2.09695	2.10294	2.11509	2.08288	2.08997	A	A	A	A	A	A				ncRNA	chr19	21967481	21969031	-		FR211684	ncRNA			fRNAdb	http://www.ncrna.org/frnadb/detail.html?i_name=FR211684	F830021P09 FANTOM3,FT332937 RNAdb v2.0
mmu_5147_PI428960544	35.585	63.4353	48.0721	66.1729	78.5098	95.3143	5.35303	6.03607	5.84171	5.98872	6.08998	6.36251	P	P	P	P	P	P				ncRNA	chr1	158518033	158518092	+		FR210666	ncRNA			fRNAdb		gb|AK162006$1915$287|riken|6720463J24$1915$287
mmu_31450_PI428960544	403.084	416.338	336.364	438.342	474.163	542.437	8.76302	8.79559	8.59413	8.72884	8.72178	8.88849	P	P	P	P	P	P				ncRNA	chr13	54691751	54692509	+		n297284	mRNAlike lncRNA			NONCODEv3.0	http://www.noncode.org/search.php?keyword=n297284&sbt=Search
A_30_P01019162	8.04655	10.1573	10.0508	8.54131	8.79457	13.3117	3.04121	3.38107	3.64772	3.12895	2.99367	3.46046	A	A	A	A	A	A			lincRNA:chr3:19179899-19216399 forward strand	ncRNA	chr3	19204832	19204892	+		chr3:19179899-19216399_F				Agilent mouse V1
mmu_28046_PI428960544	4.53217	4.2814	4.19933	4.98066	4.84036	3.99012	2.11555	2.11722	2.14366	2.13458	2.28298	2.09082	A	A	A	A	A	A				ncRNA	chrX	100643060	100677745	+		n2064	Tsix RNA			NONCODEv3.0	http://www.noncode.org/search.php?keyword=n2064&sbt=Search	NONMMUT073454
A_55_P2029171	4.77435	9.70163	10.591	5.32251	4.28177	12.4689	2.20996	3.31434	3.72319	2.31916	2.16008	3.36132	A	A	A	A	A	A	Kcnt2	240776	Mus musculus potassium channel, subfamily T, member 2 (Kcnt2), mRNA [NM_001081027]	mRNA	chr1	142506592	142506656	+	ENSMUST00000119786	NM_001081027		GO:0005249,GO:0005267,GO:0005886,GO:0006813,GO:0008076,GO:0015269,GO:0071805	voltage-gated potassium channel activity,potassium channel activity,plasma membrane,potassium ion transport,voltage-gated potassium channel complex,calcium-activated potassium channel activity,potassium ion transmembrane transport	Agilent mouse V1
mmu_18071_PI428960544	4.44904	5.10978	4.11919	5.98561	7.20863	12.0976	2.08902	2.43179	2.10804	2.57408	2.74083	3.31543	A	A	A	A	A	A				ncRNA	chrX	6765418	6766208	+		FR351431	ncRNA			fRNAdb	http://www.ncrna.org/frnadb/detail.html?i_name=FR351431	5930400I18 FANTOM3,FT38977 RNAdb v2.0
A_30_P01029816	107.756	103.087	100.649	93.1651	93.3893	121.941	6.9081	6.76133	6.88337	6.47835	6.3424	6.71379	P	P	P	P	P	P			lincRNA:chr14:44284425-44300475 reverse strand	ncRNA	chr14	44291744	44291684	-		chr14:44284425-44300475_R				Agilent mouse V1
A_30_P01026336	19.4422	10.5463	11.9132	15.6792	15.1131	21.4943	4.44207	3.43143	3.89033	3.95711	3.73393	4.1771	P	A	A	A	A	P			lincRNA:chr6:126502067-126507755 reverse strand	ncRNA	chr6	126505272	126505216	-		chr6:126502067-126507755_R				Agilent mouse V1
mmu_10541_PI428960544	42.7125	18.7038	13.6351	28.6521	37.7148	36.0381	5.60977	4.25813	4.08255	4.79151	5.02658	4.93618	P	P	A	P	P	P				ncRNA	chr3	10955546	10960642	+		FR375663	ncRNA			fRNAdb	http://www.ncrna.org/frnadb/detail.html?i_name=FR375663	F830108G07 FANTOM3,FT333320 RNAdb v2.0
mmu_7032_PI428960544	4.81185	15.596	7.06838	5.27969	13.2786	5.61393	2.22911	3.99492	3.14614	2.29403	3.55109	2.34782	A	A	A	A	A	A				ncRNA	chrX	158552399	158556313	-		FR166447	ncRNA			fRNAdb	http://www.ncrna.org/frnadb/detail.html?i_name=FR166447	7120446N13 FANTOM3,FT311137 RNAdb v2.0
A_66_P140742	219.725	274.236	286.893	290.546	402.345	312.329	7.89872	8.18255	8.36626	8.13247	8.49612	8.10072	P	P	P	P	P	P	Adc	242669	Mus musculus arginine decarboxylase (Adc), mRNA [NM_172875]	mRNA	chr4	128609464	128609408	-	ENSMUST00000030581	NM_172875		GO:0003824,GO:0004586,GO:0005515,GO:0005739,GO:0006591,GO:0006596,GO:0008792,GO:0042978,GO:0043085	catalytic activity,ornithine decarboxylase activity,protein binding,mitochondrion,ornithine metabolic process,polyamine biosynthetic process,arginine decarboxylase activity,ornithine decarboxylase activator activity,positive regulation of catalytic activity	Agilent mouse V1
A_55_P1955672	2678.31	2869.86	2794.37	2948.96	3199.67	3101.82	11.453	11.6374	11.6419	11.5051	11.4578	11.4098	P	P	P	P	P	P				mRNA	chrX	153113984	153113920	-		NAP061267-1				Agilent mouse V1
mmu_25891_PI428960544	87.359	62.4951	66.1378	88.717	101.618	98.8911	6.61928	6.01453	6.28683	6.41068	6.46322	6.41427	P	P	P	P	P	P				ncRNA	chr3	96802644	96804694	-		FR324074	ncRNA			fRNAdb	http://www.ncrna.org/frnadb/detail.html?i_name=FR324074	9230114J08 FANTOM3,FT312446 RNAdb v2.0
mmu_14663_PI428960544	4.68048	4.95299	4.31302	5.13288	4.17062	5.43126	2.16639	2.39459	2.21333	2.20669	2.13107	2.31914	A	A	A	A	A	A				ncRNA	chr13	108477476	108482249	+		FR111220	ncRNA			fRNAdb	http://www.ncrna.org/frnadb/detail.html?i_name=FR111220	1700006H21 FANTOM3,FT32083 RNAdb v2.0
mmu_26425_PI428960544	1511.58	1389.85	1616.42	1624.3	1880.87	1724.82	10.6552	10.5716	10.843	10.635	10.6928	10.5564	P	P	P	P	P	P				ncRNA	chr7	31102811	31102870	+		FR022310	ncRNA			fRNAdb		ens|ENSMUST00000177395$26$290|ens|ENSMUST00000176536$552$467|gb|AK002612$1195$467|gb|BC023884$383$494
mmu_5764_PI428960544	16.4971	13.497	19.4687	22.2316	21.629	21.6258	4.17252	3.78848	4.56973	4.43391	4.23627	4.18617	A	A	P	A	P	P				ncRNA	chrX	159221390	159223872	-		FR381719	ncRNA			fRNAdb	http://www.ncrna.org/frnadb/detail.html?i_name=FR381719	6230424H10 FANTOM3,FT39684 RNAdb v2.0
mmu_31982_PI428960544	4.52165	4.2754	4.19862	4.96281	4.05377	3.988	2.11243	2.115	2.14334	2.12835	2.09635	2.09014	A	A	A	A	A	A				ncRNA	chr17	21818560	21823044	+		n343969	lincRNA			NONCODEv3.0	http://www.noncode.org/search.php?keyword=n343969&sbt=Search	NONMMUT047745
mmu_4485_PI428960544	4.48783	4.26497	4.18144	4.99312	4.01468	6.0255	2.10177	2.11057	2.13531	2.13942	2.08447	2.41633	A	A	A	A	A	A				ncRNA	chr3	51795262	51795881	+		FR240431	ncRNA			fRNAdb	http://www.ncrna.org/frnadb/detail.html?i_name=FR240431	A330065K04 FANTOM3,FT310737 RNAdb v2.0
mmu_31195_PI428960544	9.74028	8.50741	8.92774	8.42331	6.53676	5.22262	3.33182	3.1346	3.48689	3.10829	2.61026	2.28899	A	A	A	A	A	A				ncRNA	chr9	50336878	50341857	+		n296111	mRNAlike lncRNA			NONCODEv3.0	http://www.noncode.org/search.php?keyword=n296111&sbt=Search
mmu_28536_PI428960544	10.6109	12.5188	8.26768	9.47304	14.269	17.9667	3.47034	3.6817	3.37716	3.2814	3.65058	3.91209	A	A	A	A	A	A				ncRNA	chr7	148043383	148046757	+		n266697	mRNAlike lncRNA			NONCODEv3.0	http://www.noncode.org/search.php?keyword=n266697&sbt=Search
A_55_P2187829	4.86109	4.63675	4.5415	5.46297	4.34893	4.34047	2.25101	2.28446	2.38102	2.39251	2.17724	2.17281	A	A	A	A	A	A	5430402O13Rik	73183	Mus musculus 13 days embryo head cDNA, RIKEN full-length enriched library, clone:3110047M22 product:unclassifiable, full insert sequence. [AK014187]	mRNA	chr6	50518124	50518184	+		AK014187		GO:0003674,GO:0005575,GO:0008150	molecular_function,cellular_component,biological_process	Agilent mouse V1
mmu_19785_PI428960544	1599.34	827.811	1002.12	1253.3	1467.85	1330.09	10.7382	9.79866	10.1714	10.2535	10.3517	10.183	P	P	P	P	P	P				ncRNA	chr2	128456280	128458289	-		FR193362	ncRNA			fRNAdb	http://www.ncrna.org/frnadb/detail.html?i_name=FR193362	D230048H06 FANTOM3,FT327755 RNAdb v2.0
A_55_P2034227	4135.47	4566.44	3828.97	4470.14	3723.18	4576.44	12.0729	12.2747	12.09	12.1127	11.6646	11.9832	P	P	P	P	P	P				mRNA	chr11	12836736	12836677	-						Agilent mouse V1
A_30_P01020559	10.5179	13.4331	11.5318	14.4823	12.426	19.6853	3.45688	3.78108	3.84458	3.85034	3.45979	4.05251	A	A	A	A	P	P			lincRNA:chr2:151992806-152025456 reverse strand	ncRNA	chr2	152023328	152023264	-		chr2:151992806-152025456_R				Agilent mouse V1
mmu_19585_PI428960544	1376.38	1049.05	946.081	1407.03	1524.83	1350	10.5069	10.1413	10.0861	10.4223	10.4053	10.2051	P	P	P	P	P	P				ncRNA	chr17	29855729	29856098	+		FR320024	ncRNA			fRNAdb	http://www.ncrna.org/frnadb/detail.html?i_name=FR320024	1810014P07 FANTOM3,FT32991 RNAdb v2.0
mmu_6649_PI428960544	5.71679	4.76297	4.39002	8.35896	4.74621	5.90145	2.50593	2.33887	2.27	3.09743	2.26819	2.39468	A	A	A	A	A	A				ncRNA	chr8	51998343	52001635	-		FR048778	ncRNA			fRNAdb	http://www.ncrna.org/frnadb/detail.html?i_name=FR048778	C530036G05 FANTOM3,FT325462 RNAdb v2.0
mmu_24260_PI428960544	8.10214	13.1213	8.29535	20.9588	12.3422	21.415	3.05148	3.74639	3.38187	4.35217	3.45037	4.17187	A	A	A	A	A	P				ncRNA	chr5	107017473	107020248	-		FR203444	ncRNA			fRNAdb	http://www.ncrna.org/frnadb/detail.html?i_name=FR203444	G630066K23 FANTOM3,FT334284 RNAdb v2.0
A_30_P01018113	17.8348	14.8781	19.0875	9.12189	23.4143	25.5895	4.29915	3.92944	4.54312	3.22847	4.34454	4.43537	A	A	A	A	P	P			lincRNA:chr6:86477309-86537554 reverse strand	ncRNA	chr6	86477664	86477608	-		chr6:86477309-86537554_R				Agilent mouse V1
mmu_13589_PI428960544	5.82654	6.85112	4.25771	5.04708	7.82835	4.08027	2.53478	2.83519	2.17515	2.16243	2.85046	2.11825	A	A	A	A	A	A				ncRNA	chr14	12827122	12829130	+		FR133271	ncRNA			fRNAdb	http://www.ncrna.org/frnadb/detail.html?i_name=FR133271	E130010D16 FANTOM3,FT330592 RNAdb v2.0
A_30_P01020375	4.66772	4.4349	4.34589	5.18409	4.22757	4.16648	2.16162	2.18181	2.23686	2.23611	2.14587	2.13967	A	A	A	A	A	A			lincRNA:chr17:27445260-27455641 reverse strand	ncRNA	chr17	27446644	27446584	-		chr17:27445260-27455641_R				Agilent mouse V1
mmu_19493_PI428960544	4.75594	4.61661	5.67664	5.24929	6.70155	5.93248	2.19949	2.27459	2.79393	2.27517	2.64451	2.40062	A	A	A	A	A	A				ncRNA	chr3	17228693	17233343	-		FR310079	ncRNA			fRNAdb	http://www.ncrna.org/frnadb/detail.html?i_name=FR310079	A830086D12 FANTOM3,FT320263 RNAdb v2.0
mmu_19803_PI428960544	12.3111	14.6629	8.99293	5.6902	4.65912	16.2669	3.71242	3.90802	3.49664	2.49617	2.25162	3.76356	A	P	A	A	A	A				ncRNA	chr2	155805265	155807944	+		FR114771	ncRNA			fRNAdb	http://www.ncrna.org/frnadb/detail.html?i_name=FR114771	E430028D01 FANTOM3,FT331710 RNAdb v2.0
mmu_2063_PI428960544	9.60525	4.87994	5.78742	5.57987	6.35309	5.24425	3.30957	2.37479	2.82465	2.45211	2.57046	2.29207	A	A	A	A	A	A				ncRNA	chrX	66754099	66754158	+		FR216027	ncRNA			fRNAdb		gb|AK142279$3090$79|riken|D330027P04$3090$79
A_51_P355434	71.5043	77.9428	61.3108	59.5934	63.7897	70.8875	6.3368	6.34056	6.18416	5.83496	5.78964	5.93105	P	P	P	P	P	P	Trib1	211770	tribbles homolog 1 (Drosophila) [Source:MGI Symbol;Acc:MGI:2443397] [ENSMUST00000118228]	mRNA	chr15	59485136	59485196	+	ENSMUST00000118228	ENSMUST00000118228		GO:0004672,GO:0004860,GO:0005524,GO:0005634,GO:0005737,GO:0006468,GO:0006469,GO:0007254,GO:0008134,GO:0008152,GO:0014912,GO:0016772,GO:0031434,GO:0031625,GO:0031665,GO:0032436,GO:0032496,GO:0043405,GO:0043433,GO:0048662,GO:0051443,GO:0055106	protein kinase activity,protein kinase inhibitor activity,ATP binding,nucleus,cytoplasm,protein phosphorylation,negative regulation of protein kinase activity,JNK cascade,transcription factor binding,metabolic process,negative regulation of smooth muscle cell migration,transferase activity, transferring phosphorus-containing groups,mitogen-activated protein kinase kinase binding,ubiquitin protein…	Agilent mouse V1
A_30_P01032930	4.56778	4.35961	4.23767	5.10677	4.0634	4.05737	2.12679	2.14877	2.16378	2.19082	2.09942	2.11157	A	A	A	A	A	A			lincRNA:chr9:70017793-70045355 forward strand	ncRNA	chr9	70044472	70044536	+		chr9:70017793-70045355_F				Agilent mouse V1
A_30_P01022302	59.0428	45.4545	39.2661	52.9134	83.9308	95.2681	6.06764	5.54262	5.55731	5.67194	6.18489	6.36186	P	P	P	P	P	P			lincRNA:chr9:56910620-56919667 forward strand	ncRNA	chr9	56919548	56919608	+		chr9:56910620-56919667_F				Agilent mouse V1
A_30_P01026716	15.6621	28.5895	18.2564	22.9604	23.4087	31.1922	4.09147	4.87007	4.4833	4.47982	4.3442	4.72531	A	P	A	P	P	P			lincRNA:chr2:128142035-128142481 reverse strand	ncRNA	chr2	128142096	128142032	-		chr2:128142035-128142481_R				Agilent mouse V1
A_66_P113008	17.7946	19.8932	8.77456	21.8337	37.8862	24.0493	4.29584	4.34906	3.46241	4.40999	5.034	4.34323	A	A	A	A	P	P	Pla2g2e	26970	Mus musculus phospholipase A2, group IIE (Pla2g2e), mRNA [NM_012044]	mRNA	chr4	138438656	138438720	+	ENSMUST00000030531	NM_012044		GO:0004623,GO:0005509,GO:0005575,GO:0005576,GO:0006629,GO:0006644,GO:0016042,GO:0016787,GO:0046872	phospholipase A2 activity,calcium ion binding,cellular_component,extracellular region,lipid metabolic process,phospholipid metabolic process,lipid catabolic process,hydrolase activity,metal ion binding	Agilent mouse V1
mmu_27468_PI428960544	4.64432	4.44099	4.35386	5.21415	4.15643	4.12214	2.15291	2.1845	2.24251	2.25424	2.1271	2.12873	A	A	A	A	A	A				ncRNA	chr7	28287734	28293141	-		FR242377	ncRNA			fRNAdb	http://www.ncrna.org/frnadb/detail.html?i_name=FR242377	G730002I09 FANTOM3,FT334337 RNAdb v2.0
mmu_5859_PI428960544	9.60779	4.27998	4.21164	8.69124	10.8474	11.455	3.31029	2.11682	2.15003	3.15566	3.27214	3.23468	A	A	A	A	A	A				ncRNA	chr12	118770301	118770766	+		FR208223	ncRNA			fRNAdb	http://www.ncrna.org/frnadb/detail.html?i_name=FR208223	2900082C11 FANTOM3,FT34755 RNAdb v2.0
mmu_2837_PI428960544	33.8226	12.8916	16.0676	26.6303	27.3199	19.2208	5.27627	3.72157	4.30975	4.68549	4.55824	4.01582	P	A	P	P	P	A				ncRNA	chr13	16022804	16024904	-		FR344580	ncRNA			fRNAdb	http://www.ncrna.org/frnadb/detail.html?i_name=FR344580	9330190H20 FANTOM3,FT312975 RNAdb v2.0
A_30_P01026620	4.6757	4.38922	4.28089	5.16955	4.12324	7.74941	2.16464	2.16254	2.18944	2.22809	2.11698	2.71403	A	A	A	A	A	A			lincRNA:chr10:94900849-94928059 forward strand	ncRNA	chr10	94905984	94906048	+		chr10:94900849-94928059_F				Agilent mouse V1
A_55_P2109702	20.8709	15.8696	12.0645	22.3329	6.31453	12.5731	4.55291	4.02005	3.90907	4.44026	2.56186	3.37522	A	A	A	A	A	A	Shb	230126	Mus musculus 1 cell embryo 1 cell cDNA, RIKEN full-length enriched library, clone:I0C0040G12 product:src homology 2 domain-containing transforming protein B, full insert sequence. [AK145414]	mRNA	chr4	45448048	45447988	-		AK145414		GO:0001525,GO:0001568,GO:0001948,GO:0005070,GO:0005575,GO:0005737,GO:0005886,GO:0006915,GO:0007275,GO:0016020,GO:0030097,GO:0030154,GO:0042100,GO:0048514,GO:1900194	angiogenesis,blood vessel development,glycoprotein binding,SH3/SH2 adaptor activity,cellular_component,cytoplasm,plasma membrane,apoptotic process,multicellular organismal development,membrane,hemopoiesis,cell differentiation,B cell proliferation,blood vessel morphogenesis,negative regulation of oocyte maturation	Agilent mouse V1
A_30_P01033048	7.29753	8.61077	4.21509	9.54102	7.66482	9.90105	2.8878	3.15231	2.15183	3.29204	2.82289	3.02736	A	A	A	A	A	A			lincRNA:chr3:85784436-85784624 reverse strand	ncRNA	chr3	85784496	85784440	-		chr3:85784436-85784624_R				Agilent mouse V1
A_55_P2002998	18.9671	13.1852	5.9721	14.3726	11.2428	17.2584	4.40221	3.75476	2.8745	3.8396	3.32398	3.84895	A	A	A	A	A	A	Olah	99035	Mus musculus oleoyl-ACP hydrolase (Olah), mRNA [NM_145921]	mRNA	chr2	3259348	3259289	-	ENSMUST00000115087	NM_145921		GO:0003674,GO:0004320,GO:0005575,GO:0006629,GO:0006631,GO:0006633,GO:0009058,GO:0016295,GO:0016296,GO:0016297,GO:0016787,GO:0016788	molecular_function,oleoyl-[acyl-carrier-protein] hydrolase activity,cellular_component,lipid metabolic process,fatty acid metabolic process,fatty acid biosynthetic process,biosynthetic process,myristoyl-[acyl-carrier-protein] hydrolase activity,palmitoyl-[acyl-carrier-protein] hydrolase activity,acyl-[acyl-carrier-protein] hydrolase activity,hydrolase activity,hydrolase activity, acting on ester …	Agilent mouse V1
A_55_P2184284	57.5875	94.8265	31.3147	77.017	62.5106	83.1488	6.02846	6.63352	5.23225	6.21082	5.76094	6.16399	P	P	P	P	P	P	E230019M04Rik	331537	Mus musculus RIKEN cDNA E230019M04 gene (E230019M04Rik), mRNA [NM_177921]	mRNA	chrX	136641056	136641120	+	ENSMUST00000044806	NM_177921		GO:0003674,GO:0005575,GO:0008150	molecular_function,cellular_component,biological_process	Agilent mouse V1
A_30_P01030859	575.159	444.25	468.581	840.773	1000.09	893.025	9.27031	8.89022	9.06416	9.67097	9.80363	9.61125	P	P	P	P	P	P			lincRNA:chr6:23105525-23118900 forward strand	ncRNA	chr6	23108336	23108396	+		chr6:23105525-23118900_F				Agilent mouse V1
A_51_P346641	71.5645	112.187	89.3039	78.0242	85.4314	76.049	6.33835	6.88363	6.71788	6.23059	6.21035	6.03778	P	P	P	P	P	P	Armcx4	100503040	Mus musculus armadillo repeat containing, X-linked 4 (Armcx4), mRNA [NM_001202500]	mRNA	chrX	131230512	131230568	+		NM_001202500		GO:0003674,GO:0005575,GO:0008150	molecular_function,cellular_component,biological_process	Agilent mouse V1
A_30_P01022452	8.65745	10.2163	10.029	9.94809	15.8265	9.14357	3.15547	3.38853	3.64509	3.3494	3.79808	2.92194	A	A	A	A	P	A			lincRNA:chr8:37582187-37621987 forward strand	ncRNA	chr8	37596988	37597048	+		chr8:37582187-37621987_F				Agilent mouse V1
ETG10_13482	6.07386	5.02624	4.93949	5.48467	4.59226	5.61844	2.6	2.41182	2.5688	2.40328	2.23794	2.34846	P	A	A	A	A	A
mmu_10796_PI428960544	1853.48	1360.25	1176.45	1649.1	1751.75	1644.44	10.9507	10.5366	10.3892	10.6556	10.5899	10.492	P	P	P	P	P	P				ncRNA	chr15	6380227	6381277	-		FR039707	ncRNA			fRNAdb	http://www.ncrna.org/frnadb/detail.html?i_name=FR039707	B930050H05 FANTOM3,FT322679 RNAdb v2.0
A_30_P01033155	20.8045	24.059	24.7178	44.6393	68.7386	62.7289	4.54783	4.62949	4.90453	5.42096	5.89614	5.75386	P	P	P	P	P	P			lincRNA:chr16:9129538-9137898 reverse strand	ncRNA	chr16	9135832	9135773	-		chr16:9129538-9137898_R				Agilent mouse V1
A_66_P115038	5.10775	4.7466	4.67975	5.57242	4.64007	4.46853	2.34641	2.33251	2.46528	2.44793	2.24807	2.19228	A	A	A	A	A	A	Prl3d1	18775	Mus musculus prolactin family 3, subfamily d, member 1 (Prl3d1), transcript variant 2, mRNA [NM_008864]	mRNA	chr13	27186062	27186120	+		NM_008864		GO:0005179,GO:0005576,GO:0005615	hormone activity,extracellular region,extracellular space	Agilent mouse V1
mmu_35070_PI428960544	4.92499	4.64391	4.56872	5.46368	4.44334	4.34561	2.27905	2.2879	2.40083	2.39334	2.20221	2.17349	A	A	A	A	A	A				ncRNA	chr9	120704162	120704221	+		XR_108166.1	ncRNA			RefSeq_noncoding RNA		gb|XR_105331$1263$0|tc|TC1607050$1266$0
A_51_P184728	5.5458	4.99679	7.19718	5.57362	4.66711	4.47627	2.46367	2.40495	3.17455	2.44886	2.25301	2.19338	A	A	A	A	A	A	Cnksr3	215748	Mus musculus Cnksr family member 3 (Cnksr3), mRNA [NM_172546]	mRNA	chr10	3227339	3227398	+	ENSMUST00000015346	NM_172546		GO:0003674,GO:0005575,GO:0005737,GO:0009966,GO:0010765,GO:0016020,GO:0033137,GO:0070373	molecular_function,cellular_component,cytoplasm,regulation of signal transduction,positive regulation of sodium ion transport,membrane,negative regulation of peptidyl-serine phosphorylation,negative regulation of ERK1 and ERK2 cascade	Agilent mouse V1
mmu_8571_PI428960544	5.29816	4.91254	4.75367	5.52593	4.70979	4.44273	2.40251	2.38315	2.50124	2.42467	2.2612	2.18876	A	A	A	A	A	A				ncRNA	chr16	58353348	58355022	-		FR257459	ncRNA			fRNAdb	http://www.ncrna.org/frnadb/detail.html?i_name=FR257459	F830216J07 FANTOM3,FT333599 RNAdb v2.0
A_30_P01030534	9.98413	6.574	10.6472	7.34591	7.11536	15.1157	3.37118	2.77592	3.73076	2.89229	2.72415	3.65786	A	A	A	A	A	A			lincRNA:chr1:71984564-71985074 reverse strand	ncRNA	chr1	71984880	71984824	-		chr1:71984564-71985074_R				Agilent mouse V1
A_55_P2045535	27.9627	28.9859	22.9483	37.3684	31.9002	41.8549	4.99203	4.88891	4.79924	5.17224	4.77934	5.15788	P	P	A	P	P	P	Rsg1	76166	RIKEN cDNA 6330545A04 gene [Source:MGI Symbol;Acc:MGI:1923416] [ENSMUST00000097813]	mRNA	chr4	140776000	140776064	+	ENSMUST00000097813	ENSMUST00000097813		GO:0000166,GO:0005525,GO:0005575,GO:0005622,GO:0005737,GO:0005856,GO:0005929,GO:0006810,GO:0006887,GO:0007264,GO:0015031,GO:0030030,GO:0042995	nucleotide binding,GTP binding,cellular_component,intracellular,cytoplasm,cytoskeleton,cilium,transport,exocytosis,small GTPase mediated signal transduction,protein transport,cell projection organization,cell projection	Agilent mouse V1
mmu_29504_PI428960544	124.978	171.547	207.348	204.492	159.264	184.383	7.11124	7.49866	7.90421	7.6243	7.13636	7.33152	P	P	P	P	P	P				ncRNA	chr2	32538129	32549655	-		n280399	mRNAlike lncRNA			NONCODEv3.0	http://www.noncode.org/search.php?keyword=n280399&sbt=Search
mmu_4241_PI428994341	4.75129	4.43347	4.35737	5.21863	4.23305	4.09213	2.19706	2.18086	2.24479	2.25757	2.14708	2.12126	A	A	A	A	A	A				ncRNA	chr7	37729951	37730010	-		uc.450+	ncRNA			UCR
mmu_14857_PI428960544	28.402	34.2368	19.8771	34.2663	30.3772	30.6981	5.01809	5.12766	4.59728	5.04948	4.70768	4.70191	P	P	A	P	P	P				ncRNA	chr11	19981384	19983651	-		FR088186	ncRNA			fRNAdb	http://www.ncrna.org/frnadb/detail.html?i_name=FR088186	D930021M24 FANTOM3,FT329532 RNAdb v2.0
A_52_P321244	5.19512	4.77653	4.7162	5.57494	4.72034	4.49048	2.37391	2.34434	2.48365	2.4499	2.26332	2.19519	A	A	A	A	A	A	4930544M13Rik	75161	Mus musculus adult male testis cDNA, RIKEN full-length enriched library, clone:4930595D20 product:hypothetical protein, full insert sequence. [AK076988]	mRNA	chr13	115446736	115446800	+		AK076988		GO:0003674,GO:0005575,GO:0008150	molecular_function,cellular_component,biological_process	Agilent mouse V1
mmu_31549_PI428960544	7.03956	8.5744	6.66204	9.13266	5.09979	7.21433	2.82828	3.14644	3.05562	3.2297	2.32531	2.62692	A	A	A	A	A	A				ncRNA	chr9	43855571	43856016	-		n297609	mRNAlike lncRNA			NONCODEv3.0	http://www.noncode.org/search.php?keyword=n297609&sbt=Search	NONMMUT068819
mmu_6464_PI428960544	15.0482	62.6339	29.0238	38.3224	45.5211	33.9915	4.02437	6.01773	5.12903	5.20681	5.29722	4.8517	A	P	P	P	P	P				ncRNA	chr15	26717363	26719357	-		FR201149	ncRNA			fRNAdb	http://www.ncrna.org/frnadb/detail.html?i_name=FR201149	D230005B01 FANTOM3,FT327219 RNAdb v2.0
A_30_P01020371	8.77229	19.2685	13.3389	10.8859	14.6143	16.3755	3.1752	4.30201	4.05242	3.46893	3.68444	3.77306	A	P	A	A	A	P			lincRNA:chr2:157838320-157853495 forward strand	ncRNA	chr2	157853392	157853440	+		chr2:157838320-157853495_F				Agilent mouse V1
A_30_P01024882	30.2756	21.9587	23.7035	41.5571	53.1782	45.5943	5.11494	4.49704	4.8428	5.32122	5.52339	5.28466	P	P	P	P	P	P			lincRNA:chr12:12768528-12849976 reverse strand	ncRNA	chr12	12786400	12786341	-		chr12:12768528-12849976_R				Agilent mouse V1
A_55_P2161380	22.9783	14.4846	4.7403	19.6037	18.1324	22.909	4.70446	3.89012	2.49425	4.25928	3.98833	4.27205	A	A	A	A	A	P	Galr3	14429	Mus musculus galanin receptor 3 (Galr3), mRNA [NM_015738]	mRNA	chr15	78873824	78873888	+	ENSMUST00000058004	NM_015738		GO:0004966,GO:0007193,GO:0007218,GO:0007268,GO:0030818	galanin receptor activity,adenylate cyclase-inhibiting G-protein coupled receptor signaling pathway,neuropeptide signaling pathway,synaptic transmission,negative regulation of cAMP biosynthetic process	Agilent mouse V1
mmu_26108_PI428960544	265.017	254.69	299.644	240.996	386.861	379.565	8.16648	8.07722	8.42615	7.85522	8.43269	8.37557	P	P	P	P	P	P				ncRNA	chr3	31347107	31347386	+		FR145597	ncRNA			fRNAdb		gb|AK153734$2006$937|riken|A630065A17$2006$937
A_51_P102421	82.662	90.3359	93.2656	88.2751	108.973	106.198	6.54529	6.56239	6.77842	6.40424	6.56921	6.51866	P	P	P	P	P	P	Clcf1	56708	Mus musculus cardiotrophin-like cytokine factor 1 (Clcf1), mRNA [NM_019952]	mRNA	chr19	4222480	4222539	+	ENSMUST00000132305	NM_019952		GO:0002639,GO:0002830,GO:0005102,GO:0005125,GO:0005127,GO:0005576,GO:0005615,GO:0005622,GO:0007166,GO:0007259,GO:0008284,GO:0030183,GO:0030890,GO:0042517,GO:0043524,GO:0046982,GO:0048295,GO:0048711,GO:0050727,GO:0051466,GO:0051896,GO:0070372,GO:0097058,GO:0097059,GO:2000672	positive regulation of immunoglobulin production,positive regulation of type 2 immune response,receptor binding,cytokine activity,ciliary neurotrophic factor receptor binding,extracellular region,extracellular space,intracellular,cell surface receptor signaling pathway,JAK-STAT cascade,positive regulation of cell proliferation,B cell differentiation,positive regulation of B cell proliferation,pos…	Agilent mouse V1
A_30_P01024226	4.90909	4.57277	4.49656	5.26127	4.42503	4.25182	2.27187	2.25357	2.35061	2.28265	2.19668	2.15709	A	A	A	A	A	A			lincRNA:chrX:20388085-20388552 forward strand	ncRNA	chrX	20388472	20388532	+		chrX:20388085-20388552_F				Agilent mouse V1
A_55_P2181341	10.0432	4.83963	4.76289	5.58382	5.53547	11.0331	3.38265	2.36391	2.50464	2.45465	2.40034	3.17383	A	A	A	A	A	A	Ecel1	13599	Mus musculus endothelin converting enzyme-like 1 (Ecel1), mRNA [NM_021306]	mRNA	chr1	89044288	89044232	-	ENSMUST00000027463	NM_021306		GO:0004222,GO:0005622,GO:0005887,GO:0006508,GO:0007218,GO:0008152,GO:0008233,GO:0008237,GO:0016020,GO:0016021,GO:0016787,GO:0035556,GO:0046872	metalloendopeptidase activity,intracellular,integral to plasma membrane,proteolysis,neuropeptide signaling pathway,metabolic process,peptidase activity,metallopeptidase activity,membrane,integral to membrane,hydrolase activity,intracellular signal transduction,metal ion binding	Agilent mouse V1
A_55_P1986706	49.9523	56.6155	53.2872	56.2982	54.0481	47.5969	5.8303	5.86591	5.99003	5.75453	5.54685	5.34552	P	P	P	P	P	P	Pih1d1	68845	Mus musculus PIH1 domain containing 1 (Pih1d1), mRNA [NM_029406]	mRNA	chr7	52415376	52415432	+	ENSMUST00000085375	NM_029406		GO:0000492,GO:0003674,GO:0070761	box C/D snoRNP assembly,molecular_function,pre-snoRNP complex	Agilent mouse V1
A_30_P01030793	4.77543	4.43797	4.34554	5.10142	4.28151	4.14372	2.21052	2.1832	2.23651	2.18825	2.15996	2.13412	A	A	A	A	A	A			lincRNA:chr6:82831236-82841536 forward strand	ncRNA	chr6	82837584	82837648	+		chr6:82831236-82841536_F				Agilent mouse V1
mmu_31750_PI428960544	76.5605	91.58	93.0099	90.1087	129.093	123.453	6.43357	6.58419	6.77588	6.43196	6.81284	6.73356	P	P	P	P	P	P				ncRNA	chr5	68293832	68295106	+		n343456	lincRNA			NONCODEv3.0	http://www.noncode.org/search.php?keyword=n343456&sbt=Search
(+)E1A_r60_a104	6.48876	4.80477	4.67949	5.98247	5.27006	6.16488	2.70413	2.35431	2.46508	2.57298	2.35188	2.43955	A	A	A	A	P	P
A_66_P140858	466.033	487.801	604.737	547.16	791.994	837.226	8.96211	9.02278	9.43862	9.0542	9.46658	9.51118	P	P	P	P	P	P			RL29_MOUSE (P47915) 60S ribosomal protein L29, partial (74%) [TC1777321]	mRNA	chr12	102102648	102102592	-		TC1777321				Agilent mouse V1
mmu_15534_PI428960544	4.76892	4.37624	4.29079	4.99892	7.5075	4.06195	2.20719	2.15635	2.19667	2.1417	2.79596	2.11286	A	A	A	A	A	A				ncRNA	chr4	24604449	24606711	-		FR043582	ncRNA			fRNAdb	http://www.ncrna.org/frnadb/detail.html?i_name=FR043582	E030024E13 FANTOM3,FT330255 RNAdb v2.0
A_65_P04961	5.42697	4.89643	4.79132	5.59988	4.77392	4.50764	2.4363	2.37909	2.51657	2.46291	2.2729	2.19732	A	A	A	A	A	A	Ntrk2	18212	Mus musculus neurotrophic tyrosine kinase, receptor, type 2 (Ntrk2), transcript variant 2, mRNA [NM_008745]	mRNA	chr13	59038048	59038104	+	ENSMUST00000109838	NM_008745		GO:0000166,GO:0001570,GO:0001764,GO:0004672,GO:0004713,GO:0004714,GO:0005030,GO:0005515,GO:0005524,GO:0005622,GO:0005768,GO:0005829,GO:0005886,GO:0005887,GO:0006468,GO:0007169,GO:0007275,GO:0007399,GO:0007612,GO:0007616,GO:0007631,GO:0008284,GO:0009986,GO:0010628,GO:0010976,GO:0014047,GO:0014068,GO:0014069,GO:0016020,GO:0016021,GO:0016301,GO:0016310,GO:0016740,GO:0016772,GO:0019222,GO:0021954,GO:…	nucleotide binding,vasculogenesis,neuron migration,protein kinase activity,protein tyrosine kinase activity,transmembrane receptor protein tyrosine kinase activity,neurotrophin receptor activity,protein binding,ATP binding,intracellular,endosome,cytosol,plasma membrane,integral to plasma membrane,protein phosphorylation,transmembrane receptor protein tyrosine kinase signaling pathway,multicellula…	Agilent mouse V1
mmu_20878_PI428960544	12.183	20.4263	20.8115	29.7428	34.1706	29.3985	3.69527	4.38722	4.66262	4.84652	4.88261	4.64193	A	P	P	P	P	P				ncRNA	chr10	109651770	109652817	-		FR263287	ncRNA			fRNAdb	http://www.ncrna.org/frnadb/detail.html?i_name=FR263287	7120464N03 FANTOM3,FT311149 RNAdb v2.0
A_30_P01030932	5.97562	9.36586	4.25147	5.65343	7.96019	9.91468	2.57362	3.26501	2.17145	2.48548	2.8713	3.02996	A	A	A	A	A	A			lincRNA:chr8:114477602-114488627 forward strand	ncRNA	chr8	114486864	114486928	+		chr8:114477602-114488627_F				Agilent mouse V1
mmu_6540_PI428960544	153.422	137.214	133.411	175.845	259.759	218.882	7.39779	7.16988	7.27882	7.39816	7.8535	7.57634	P	P	P	P	P	P				ncRNA	chr13	28755716	28758680	-		FR249432	ncRNA			fRNAdb	http://www.ncrna.org/frnadb/detail.html?i_name=FR249432	A130004N12 FANTOM3,FT314933 RNAdb v2.0
mmu_3607_PI428960544	4.47279	4.14347	3.98004	4.81051	4.01753	3.90274	2.09697	2.06452	2.051	2.07804	2.08533	2.06243	A	A	A	A	A	A				ncRNA	chr14	40154160	40158487	-		FR117700	ncRNA			fRNAdb	http://www.ncrna.org/frnadb/detail.html?i_name=FR117700	C130064J04 FANTOM3,FT323991 RNAdb v2.0
A_55_P2368680	8.38103	9.56073	9.72407	5.1348	4.38044	4.15848	3.10562	3.2938	3.60493	2.20791	2.18515	2.13773	A	A	A	A	A	A	Gm10741	100038400	Mus musculus adult male testis cDNA, RIKEN full-length enriched library, clone:4922505F16 product:hypothetical protein, full insert sequence. [AK132758]	mRNA	chr10	120596920	120596864	-		AK132758		GO:0003674,GO:0005575,GO:0008150	molecular_function,cellular_component,biological_process	Agilent mouse V1
A_30_P01028688	6.65494	4.6553	4.41602	5.27415	4.46519	6.3746	2.74214	2.29363	2.29114	2.29045	2.20811	2.47412	A	A	A	A	A	A			lincRNA:chrX:20570399-20571162 forward strand	ncRNA	chrX	20570984	20571042	+		chrX:20570399-20571162_F				Agilent mouse V1
A_51_P507801	26919.6	25102.2	18645.9	29614.4	26890.9	33627.5	14.8139	14.7225	14.364	14.8214	14.5347	14.8674	P	P	P	P	P	P	F13a1	74145	Mus musculus coagulation factor XIII, A1 subunit (F13a1), transcript variant 1, mRNA [NM_028784]	mRNA	chr13	36959272	36959216	-	ENSMUST00000037491	NM_028784		GO:0003810,GO:0005576,GO:0005737,GO:0007596,GO:0007599,GO:0016740,GO:0016746,GO:0018149,GO:0046872	protein-glutamine gamma-glutamyltransferase activity,extracellular region,cytoplasm,blood coagulation,hemostasis,transferase activity,transferase activity, transferring acyl groups,peptide cross-linking,metal ion binding	Agilent mouse V1
A_55_P1953819	222.867	199.321	178.638	147.548	180.941	188.929	7.91808	7.71405	7.69002	7.14347	7.32663	7.36723	P	P	P	P	P	P	Btk	12229	Mus musculus Bruton agammaglobulinemia tyrosine kinase (Btk), mRNA [NM_013482]	mRNA	chrX	131084016	131083952	-	ENSMUST00000132664	NM_013482		GO:0000166,GO:0000302,GO:0002553,GO:0004672,GO:0004713,GO:0004715,GO:0005515,GO:0005524,GO:0005543,GO:0005547,GO:0005634,GO:0005737,GO:0005829,GO:0005886,GO:0006351,GO:0006355,GO:0006468,GO:0006915,GO:0007249,GO:0008289,GO:0009607,GO:0010033,GO:0016020,GO:0016301,GO:0016310,GO:0016740,GO:0016772,GO:0018108,GO:0031410,GO:0035556,GO:0042802,GO:0043231,GO:0045087,GO:0045121,GO:0046777,GO:0046872,GO:…	nucleotide binding,response to reactive oxygen species,histamine secretion by mast cell,protein kinase activity,protein tyrosine kinase activity,non-membrane spanning protein tyrosine kinase activity,protein binding,ATP binding,phospholipid binding,phosphatidylinositol-3,4,5-trisphosphate binding,nucleus,cytoplasm,cytosol,plasma membrane,transcription, DNA-dependent,regulation of transcription, D…	Agilent mouse V1
mmu_10599_PI428960544	6.47431	7.19548	4.56506	10.7602	8.36542	10.1585	2.70041	2.90562	2.39773	3.45377	2.93038	3.06261	A	A	A	A	A	P				ncRNA	chr17	71034371	71038543	+		FR038920	ncRNA			fRNAdb	http://www.ncrna.org/frnadb/detail.html?i_name=FR038920	6430603L18 FANTOM3,FT310421 RNAdb v2.0
mmu_10244_PI428960544	6.91942	11.238	7.45535	5.86479	7.18888	7.10205	2.80275	3.52473	3.22473	2.54103	2.73725	2.60582	A	A	A	A	A	A				ncRNA	chr8	73285004	73287337	+		FR035723	ncRNA			fRNAdb	http://www.ncrna.org/frnadb/detail.html?i_name=FR035723	C230068I07 FANTOM3,FT324817 RNAdb v2.0
A_55_P2053958	42.2083	44.3759	37.7046	56.0492	52.6285	53.7625	5.59189	5.50587	5.50047	5.7477	5.50937	5.52165	P	P	P	P	P	P	Rabep2	70314	Mus musculus rabaptin, RAB GTPase binding effector protein 2 (Rabep2), mRNA [NM_030566]	mRNA	chr7	133589344	133589408	+	ENSMUST00000151304	NM_030566		GO:0005096,GO:0005737,GO:0005768,GO:0006810,GO:0006897,GO:0008083,GO:0015031	GTPase activator activity,cytoplasm,endosome,transport,endocytosis,growth factor activity,protein transport	Agilent mouse V1
mmu_5019_PI428960544	39.993	50.6383	32.0405	55.1839	62.2555	71.4773	5.51556	5.70024	5.26612	5.72922	5.75442	5.94563	P	P	P	P	P	P				ncRNA	chr14	67610009	67611244	-		FR203935	ncRNA			fRNAdb	http://www.ncrna.org/frnadb/detail.html?i_name=FR203935	2310068C19 FANTOM3,FT33682 RNAdb v2.0
mmu_15205_PI428960544	4.56127	4.30209	4.16199	5.03512	4.0748	4.98487	2.12471	2.12518	2.12657	2.15761	2.10255	2.25613	A	A	A	A	A	A				ncRNA	chr16	29641464	29643534	+		FR105969	ncRNA			fRNAdb	http://www.ncrna.org/frnadb/detail.html?i_name=FR105969	D630050H08 FANTOM3,FT328871 RNAdb v2.0
A_30_P01033446	92.7394	117.552	104.343	129.72	151.153	108.968	6.70459	6.95076	6.93412	6.95742	7.05401	6.55117	P	P	P	P	P	P			lincRNA:chr16:40592137-40594284 forward strand	ncRNA	chr16	40593456	40593512	+		chr16:40592137-40594284_F				Agilent mouse V1
mmu_6672_PI428960544	13.6756	22.0587	15.4391	14.5883	19.114	20.5616	3.87618	4.50359	4.25901	3.85928	4.06183	4.11576	A	P	A	A	P	P				ncRNA	chr18	46395004	46398397	-		FR397335	ncRNA			fRNAdb	http://www.ncrna.org/frnadb/detail.html?i_name=FR397335	D430047F01 FANTOM3,FT327591 RNAdb v2.0
A_51_P128876	7359.75	7810.41	7242.91	8012.01	9387.6	9305.07	12.9192	13.0556	12.9948	12.9529	12.9962	13.0125	P	P	P	P	P	P	Ifitm3	66141	Mus musculus interferon induced transmembrane protein 3 (Ifitm3), mRNA [NM_025378]	mRNA	chr7	148195648	148195584	-	ENSMUST00000026565	NM_025378		GO:0005764,GO:0005768,GO:0005783,GO:0005886,GO:0008285,GO:0009607,GO:0009615,GO:0016020,GO:0016021,GO:0016023,GO:0045087,GO:0046597,GO:0051607,GO:0060337	lysosome,endosome,endoplasmic reticulum,plasma membrane,negative regulation of cell proliferation,response to biotic stimulus,response to virus,membrane,integral to membrane,cytoplasmic membrane-bounded vesicle,innate immune response,negative regulation of viral entry into host cell,defense response to virus,type I interferon-mediated signaling pathway	Agilent mouse V1
A_55_P2118684	294.895	327.105	307.853	334.77	305.208	314.205	8.32752	8.44153	8.46603	8.33977	8.08456	8.10925	P	P	P	P	P	P	Idh2	269951	Mus musculus isocitrate dehydrogenase 2 (NADP+), mitochondrial (Idh2), nuclear gene encoding mitochondrial protein, mRNA [NM_173011]	mRNA	chr7	87239792	87239736	-	ENSMUST00000134328	NM_173011		GO:0000287,GO:0004450,GO:0005739,GO:0005743,GO:0006097,GO:0006099,GO:0006102,GO:0006950,GO:0016491,GO:0016616,GO:0046872,GO:0051287,GO:0055114	magnesium ion binding,isocitrate dehydrogenase (NADP+,mitochondrion,mitochondrial inner membrane,glyoxylate cycle,tricarboxylic acid cycle,isocitrate metabolic process,response to stress,oxidoreductase activity,oxidoreductase activity, acting on the CH-OH group of donors, NAD or NADP as acceptor,metal ion binding,NAD binding,oxidation-reduction process	Agilent mouse V1
A_30_P01032835	21.878	23.013	21.483	30.3156	39.0566	10.8921	4.62681	4.56549	4.70725	4.87454	5.07794	3.15467	P	P	P	P	P	P			lincRNA:chr9:65647428-65677119 reverse strand	ncRNA	chr9	65676880	65676820	-		chr9:65647428-65677119_R				Agilent mouse V1
A_30_P01018996	61.8443	56.5435	67.0761	75.936	100.564	89.1986	6.13518	5.86459	6.30892	6.19013	6.44884	6.26365	P	P	P	P	P	P			lincRNA:chr4:41261959-41267670 forward strand	ncRNA	chr4	41262056	41262116	+		chr4:41261959-41267670_F				Agilent mouse V1
A_30_P01030140	10.4762	10.63	11.5982	10.1501	20.3452	16.5073	3.44969	3.44506	3.85347	3.37534	4.15002	3.78494	A	A	A	A	P	P			lincRNA:chr3:30099759-30133959 forward strand	ncRNA	chr3	30125736	30125796	+		chr3:30099759-30133959_F				Agilent mouse V1
mmu_35135_PI428960544	65.9587	61.7772	64.4682	60.7107	99.2811	85.8605	6.22452	5.99425	6.25298	5.86041	6.43148	6.20813	P	P	P	P	P	P				ncRNA	chr8	86459973	86460032	-		XR_106142.3	ncRNA			RefSeq_noncoding RNA		ens|ENSMUST00000098595$145$2593|gb|AK157878$146$2593|tc|TC1679847$146$234|riken|F930003C09$146$2593
mmu_21851_PI428960544	4.82228	4.53756	4.44248	5.38288	4.34178	5.08334	2.23414	2.23549	2.31041	2.35055	2.17552	2.26876	A	A	A	A	A	A				ncRNA	chr17	79234933	79236822	+		FR103654	ncRNA			fRNAdb	http://www.ncrna.org/frnadb/detail.html?i_name=FR103654	C630005A03 FANTOM3,FT325557 RNAdb v2.0
mmu_15647_PI428960544	4.53436	4.28417	4.16521	4.98789	4.09205	4.03654	2.11613	2.11825	2.12795	2.13713	2.10793	2.10545	A	A	A	A	A	A				ncRNA	chr7	128402277	128402909	-		FR161281	ncRNA			fRNAdb	http://www.ncrna.org/frnadb/detail.html?i_name=FR161281	4930486N12 FANTOM3,FT36577 RNAdb v2.0
mmu_13002_PI428960544	5.35369	6.01484	7.62072	8.91301	8.77342	16.8864	2.41768	2.64859	3.25719	3.19551	2.99037	3.81876	A	A	A	A	A	A				ncRNA	chr1	25865800	25866817	-		FR271976	ncRNA			fRNAdb	http://www.ncrna.org/frnadb/detail.html?i_name=FR271976	2900022M07 FANTOM3,FT34592 RNAdb v2.0
mmu_18481_PI428960544	5.84506	4.19442	4.12142	4.87762	3.94516	3.93737	2.53965	2.08436	2.10895	2.09964	2.0631	2.07386	A	A	A	A	A	A				ncRNA	chr12	120466039	120466940	-		FR249455	ncRNA			fRNAdb	http://www.ncrna.org/frnadb/detail.html?i_name=FR249455	D230028L16 FANTOM3,FT327423 RNAdb v2.0
A_30_P01029977	1179.32	1224.93	1247.75	1379.39	1707.69	1769.7	10.2994	10.3791	10.4724	10.392	10.5587	10.5895	P	P	P	P	P	P			lincRNA:chr5:96591892-96606467 reverse strand	ncRNA	chr5	96603112	96603056	-		chr5:96591892-96606467_R				Agilent mouse V1
A_52_P549279	4.7686	4.51109	4.39382	5.29882	8.45092	16.5672	2.20691	2.22061	2.27286	2.30533	2.94311	3.78995	A	A	A	A	A	A	Itgae	16407	Mus musculus integrin alpha E, epithelial-associated (Itgae), transcript variant 2, mRNA [NM_172944]	mRNA	chr11	72945232	72946224	+	ENSMUST00000006101	NM_172944		GO:0007155,GO:0007229,GO:0008305,GO:0009897,GO:0016020,GO:0016021,GO:0046872	cell adhesion,integrin-mediated signaling pathway,integrin complex,external side of plasma membrane,membrane,integral to membrane,metal ion binding	Agilent mouse V1
mmu_31825_PI428960544	179.417	207.295	163.048	238.874	195.699	242.208	7.61317	7.77261	7.56554	7.84401	7.44215	7.72762	P	P	P	P	P	P				ncRNA	chr3	97027721	97101808	-		n343618	lincRNA			NONCODEv3.0	http://www.noncode.org/search.php?keyword=n343618&sbt=Search
A_30_P01032084	6.98478	9.22405	5.67153	5.41001	3.99495	7.60707	2.81655	3.24435	2.79257	2.36408	2.07832	2.69167	A	A	A	A	A	A			lincRNA:chr10:24269165-24276690 forward strand	ncRNA	chr10	24269368	24269426	+		chr10:24269165-24276690_F				Agilent mouse V1
mmu_26870_PI428960544	6.63221	4.8429	5.56691	7.37237	5.76531	5.28756	2.73706	2.36507	2.76242	2.89798	2.44388	2.29815	A	A	A	A	A	A				ncRNA	chrX	96135244	96137368	+		FR292060	ncRNA			fRNAdb	http://www.ncrna.org/frnadb/detail.html?i_name=FR292060	9130201K17 FANTOM3,FT312186 RNAdb v2.0
A_30_P01024145	37.846	17.7104	26.2894	23.9173	33.6713	38.8816	5.43942	4.17948	4.99162	4.53431	4.86144	5.05	P	P	P	P	P	P			lincRNA:chr17:29378878-29379589 forward strand	ncRNA	chr17	29379296	29379354	+		chr17:29378878-29379589_F				Agilent mouse V1
A_55_P2174320	4.78066	4.54693	4.44058	5.34628	4.2843	4.26598	2.21296	2.24022	2.3093	2.33297	2.16076	2.15959	A	A	A	A	A	A				mRNA	chr3	42748432	42748372	-						Agilent mouse V1
A_55_P2003388	4.78335	4.55194	4.44682	5.35319	4.2857	7.03441	2.21478	2.2426	2.3146	2.33599	2.16114	2.59398	A	A	A	A	A	A	Kcns2	16539	Mus musculus K+ voltage-gated channel, subfamily S, 2 (Kcns2), transcript variant 1, mRNA [NM_181317]	mRNA	chr15	34772008	34772064	+	ENSMUST00000072868	NM_181317		GO:0005216,GO:0005244,GO:0005249,GO:0005251,GO:0005267,GO:0005886,GO:0006810,GO:0006811,GO:0006813,GO:0008076,GO:0016020,GO:0016021,GO:0034765,GO:0051260,GO:0055085,GO:0071805	ion channel activity,voltage-gated ion channel activity,voltage-gated potassium channel activity,delayed rectifier potassium channel activity,potassium channel activity,plasma membrane,transport,ion transport,potassium ion transport,voltage-gated potassium channel complex,membrane,integral to membrane,regulation of ion transmembrane transport,protein homooligomerization,transmembrane transport,po…	Agilent mouse V1
A_30_P01029766	7.90061	5.44271	8.09465	5.17222	4.19229	5.9095	3.01372	2.51136	3.34586	2.22951	2.13705	2.39625	A	A	A	A	A	A			lincRNA:chr2:84344350-84370075 forward strand	ncRNA	chr2	84364024	84364080	+		chr2:84344350-84370075_F				Agilent mouse V1
A_66_P108733	15.9715	4.56165	4.45889	5.36608	4.28936	8.12941	4.12312	2.24788	2.32314	2.34264	2.16216	2.77225	A	A	A	A	A	A	Arhgef38	77669	RIKEN cDNA D630013G24 gene [Source:MGI Symbol;Acc:MGI:2442801] [ENSMUST00000054105]	mRNA	chr3	132796656	132796600	-	ENSMUST00000054105	ENSMUST00000054105		GO:0003674,GO:0005085,GO:0005089,GO:0005575,GO:0005622,GO:0008150,GO:0035023	molecular_function,guanyl-nucleotide exchange factor activity,Rho guanyl-nucleotide exchange factor activity,cellular_component,intracellular,biological_process,regulation of Rho protein signal transduction	Agilent mouse V1
A_55_P2305339	9.42135	18.9147	12.6255	7.60241	7.28503	12.9039	3.28194	4.2746	3.97676	2.9496	2.7544	3.41317	A	A	A	A	A	A	6720427H10Rik	77884	Mus musculus 9 days embryo whole body cDNA, RIKEN full-length enriched library, clone:D030040B09 product:hypothetical protein, full insert sequence. [AK141715]	mRNA	chr13	114765016	114765072	+		AK141715				Agilent mouse V1
mmu_19644_PI428960544	9.30804	10.0508	5.28855	5.19678	6.26492	13.9676	3.26361	3.36518	2.67989	2.24329	2.55078	3.53129	A	A	A	A	A	A				ncRNA	chr11	76346069	76346128	-		FR103872	ncRNA			fRNAdb		gb|AK047987$3311$3|riken|C130026N24$3311$3|nap|NAP118377-1$3311$3|nap|NAP106925-1$434$9
A_30_P01029307	12.3443	17.192	19.9868	11.4187	4.26679	13.8902	3.71658	4.13326	4.60426	3.53022	2.15593	3.52203	A	A	A	A	A	A			lincRNA:chr18:61798876-61807452 forward strand	ncRNA	chr18	61807232	61807292	+		chr18:61798876-61807452_F				Agilent mouse V1
mmu_29946_PI428960544	4.43175	4.23277	5.28686	6.6677	6.85611	8.72302	2.08352	2.0986	2.67949	2.73819	2.67317	2.86047	A	A	A	A	A	A				ncRNA	chr2	9804667	9811167	-		n286932	mRNAlike lncRNA			NONCODEv3.0	http://www.noncode.org/search.php?keyword=n286932&sbt=Search	NONMMUT035577
A_30_P01029340	998.174	879.913	986.211	1068.69	1283.05	1248.55	10.0507	9.88179	10.1474	10.0232	10.1583	10.0909	P	P	P	P	P	P			lincRNA:chr6:129151512-129208737 forward strand	ncRNA	chr6	129188248	129188304	+		chr6:129151512-129208737_F				Agilent mouse V1
mmu_9096_PI428960544	4.62679	4.42228	4.32827	5.23727	4.1349	4.11264	2.14716	2.17657	2.22437	2.26834	2.12061	2.12629	A	A	A	A	A	A				ncRNA	chr3	153520328	153528045	-		FR221822	ncRNA			fRNAdb	http://www.ncrna.org/frnadb/detail.html?i_name=FR221822	4930485C04 FANTOM3,FT36566 RNAdb v2.0
A_30_P01033350	147.167	97.5748	124.328	131.456	192.607	172.313	7.33867	6.67597	7.1796	6.9765	7.41999	7.22968	P	P	P	P	P	P			lincRNA:chr4:59093718-59108018 forward strand	ncRNA	chr4	59095228	59095288	+		chr4:59093718-59108018_F				Agilent mouse V1
mmu_22496_PI428960544	57.3351	74.1355	63.8814	127.046	99.3479	119.879	6.02058	6.26668	6.24041	6.93083	6.43186	6.68591	P	P	P	P	P	P				ncRNA	chr6	51521428	51525708	+		FR383535	ncRNA			fRNAdb	http://www.ncrna.org/frnadb/detail.html?i_name=FR383535	B430210F21 FANTOM3,FT322119 RNAdb v2.0
mmu_29164_PI428960544	337.199	441.146	304.046	461.057	348.597	486.455	8.51539	8.87942	8.44624	8.81173	8.27839	8.73402	P	P	P	P	P	P				ncRNA	chr5	108550747	108552526	-		n275736	mRNAlike lncRNA			NONCODEv3.0	http://www.noncode.org/search.php?keyword=n275736&sbt=Search	NONMMUT053627
A_52_P380263	16.4358	15.2461	21.9049	9.5218	6.52082	16.952	4.16638	3.9644	4.73215	3.28897	2.60653	3.82369	A	A	A	A	A	A	Podxl	27205	Mus musculus podocalyxin-like (Podxl), mRNA [NM_013723]	mRNA	chr6	31470464	31470404	-	ENSMUST00000026698	NM_013723		GO:0001726,GO:0005737,GO:0005886,GO:0007155,GO:0007162,GO:0016020,GO:0016021,GO:0016324,GO:0016477,GO:0022408,GO:0030027,GO:0030175,GO:0030335,GO:0031528,GO:0032534,GO:0033634,GO:0036057,GO:0042995,GO:0050900	ruffle,cytoplasm,plasma membrane,cell adhesion,negative regulation of cell adhesion,membrane,integral to membrane,apical plasma membrane,cell migration,negative regulation of cell-cell adhesion,lamellipodium,filopodium,positive regulation of cell migration,microvillus membrane,regulation of microvillus assembly,positive regulation of cell-cell adhesion mediated by integrin,slit diaphragm,cell pro…	Agilent mouse V1
A_30_P01024319	4.49097	4.27937	4.1952	4.96607	4.03931	4.00732	2.1027	2.11652	2.14178	2.12966	2.09222	2.09626	A	A	A	A	A	A			lincRNA:chrX:7626297-7636950 forward strand	ncRNA	chrX	7636765	7636824	+		chrX:7626297-7636950_F				Agilent mouse V1
A_30_P01023595	503.632	686.872	587.712	735.073	874.588	883.404	9.07749	9.53018	9.39701	9.47392	9.60484	9.59548	P	P	P	P	P	P			lincRNA:chr9:20311197-20325858 reverse strand	ncRNA	chr9	20311300	20311240	-		chr9:20311197-20325858_R				Agilent mouse V1
mmu_8641_PI428960544	11.1129	23.3176	17.9697	17.7136	20.0766	26.06	3.54925	4.58447	4.46263	4.12146	4.12969	4.46197	A	P	A	A	P	P				ncRNA	chr1	187232319	187234078	+		FR298958	ncRNA			fRNAdb	http://www.ncrna.org/frnadb/detail.html?i_name=FR298958	3010002K18 FANTOM3,FT34799 RNAdb v2.0
mmu_23672_PI428960544	4.65934	4.41703	4.31306	5.23006	4.08273	4.0419	2.15841	2.17419	2.21337	2.26416	2.10511	2.10698	A	A	A	A	A	A				ncRNA	chr19	55266522	55270794	+		FR090715	ncRNA			fRNAdb	http://www.ncrna.org/frnadb/detail.html?i_name=FR090715	2510009M23 FANTOM3,FT33802 RNAdb v2.0
mmu_26486_PI428960544	157.227	61.4048	76.1147	92.5369	128.303	110.511	7.43363	5.9839	6.49126	6.47063	6.80234	6.57377	P	P	P	P	P	P				ncRNA	chr10	77083839	77084937	-		FR058144	ncRNA			fRNAdb	http://www.ncrna.org/frnadb/detail.html?i_name=FR058144	6820408H12 FANTOM3,FT310656 RNAdb v2.0
mmu_490_PI428960544	6.27657	5.45172	5.91683	5.24452	4.50353	4.11387	2.65368	2.5138	2.86061	2.27264	2.218	2.12664	A	A	A	A	A	A				ncRNA	chr6	119846177	119852671	-		ENSMUST00000180527	lincRNA			Ensembl_transcript	http://asia.ensembl.org/Multi/Search/Results?q=ENSMUST00000180527;site=ensembl	ENSMUSG00000097831
mmu_7698_PI428960544	4.58866	5.51372	7.22398	5.83192	7.96788	4.8194	2.13372	2.52844	3.18095	2.53272	2.87264	2.2342	A	A	A	A	A	A				ncRNA	chr12	89226491	89226550	-		FR192860	ncRNA			fRNAdb		gb|AK076896$350$10|tc|TC1667897$585$12|riken|4930542J08$350$10|nap|NAP089170-1$350$10
mmu_6100_PI428960544	6.11909	4.34429	5.06568	4.98794	6.24069	6.05495	2.61077	2.14258	2.60886	2.13717	2.54586	2.42142	A	A	A	A	A	A				ncRNA	chr5	115729703	115730766	+		FR055202	ncRNA			fRNAdb	http://www.ncrna.org/frnadb/detail.html?i_name=FR055202	A230076K12 FANTOM3,FT316290 RNAdb v2.0
mmu_10313_PI428960544	421.883	326.577	367.253	449.023	506.424	492.497	8.8245	8.43886	8.72004	8.76924	8.81838	8.75151	P	P	P	P	P	P				ncRNA	chr6	56664493	56665726	-		FR325946	ncRNA			fRNAdb	http://www.ncrna.org/frnadb/detail.html?i_name=FR325946	4933427C19 FANTOM3,FT37844 RNAdb v2.0
mmu_10307_PI428960544	6.34349	4.61615	6.2734	7.0439	4.56586	5.60653	2.66881	2.27435	2.95521	2.82811	2.23256	2.34683	A	A	A	A	A	A				ncRNA	chr9	53211060	53212231	+		FR399999	ncRNA			fRNAdb	http://www.ncrna.org/frnadb/detail.html?i_name=FR399999	A730047A18 FANTOM3,FT319496 RNAdb v2.0
A_55_P2168286	4.90003	4.66406	4.57159	5.49862	4.3888	4.36595	2.26858	2.29828	2.4032	2.41029	2.18744	2.17695	A	A	A	A	A	A				mRNA	chr16	97715104	97715168	+						Agilent mouse V1
mmu_6602_PI428960544	4.62344	8.63073	6.4448	9.18578	5.92634	5.81317	2.14563	3.15542	3.00122	3.23859	2.47723	2.38043	A	A	A	A	A	A				ncRNA	chr11	3060283	3060342	+		FR032948	ncRNA			fRNAdb		gb|AK041555$4128$0|riken|A630020M02$4128$0|nap|NAP124691-1$4128$0
A_51_P242967	4.91119	9.34782	9.62928	5.50676	4.40109	13.7089	2.27277	3.26236	3.59213	2.41524	2.19082	3.50176	A	A	A	A	A	A	Piwil2	57746	Mus musculus piwi-like homolog 2 (Drosophila) (Piwil2), mRNA [NM_021308]	mRNA	chr14	70772560	70772496	-	ENSMUST00000048129	NM_021308		GO:0000966,GO:0003676,GO:0003723,GO:0003729,GO:0005515,GO:0005737,GO:0005844,GO:0006417,GO:0007126,GO:0007128,GO:0007275,GO:0007283,GO:0030154,GO:0030718,GO:0031047,GO:0033391,GO:0034584,GO:0034587,GO:0043046,GO:0043186,GO:0045727,GO:0048477,GO:0071546	RNA 5'-end processing,nucleic acid binding,RNA binding,mRNA binding,protein binding,cytoplasm,polysome,regulation of translation,meiosis,meiotic prophase I,multicellular organismal development,spermatogenesis,cell differentiation,germ-line stem cell maintenance,gene silencing by RNA,chromatoid body,piRNA binding,piRNA metabolic process,DNA methylation involved in gamete generation,P granule,posit…	Agilent mouse V1
mmu_700_PI428960544	7.15565	10.0044	5.31701	10.3388	5.78018	4.25232	2.8548	3.35903	2.68771	3.40181	2.44663	2.15721	A	A	A	A	A	A				ncRNA	chr6	31322895	31333877	+		ENSMUST00000134541	lincRNA			Ensembl_transcript	http://asia.ensembl.org/Multi/Search/Results?q=ENSMUST00000134541;site=ensembl	ENSMUSG00000086855
A_66_P109368	47.7299	43.7656	28.7048	46.7866	35.5194	51.4383	5.76364	5.48378	5.11228	5.48868	4.94142	5.45893	P	P	P	P	P	P	Prex2	109294	Mus musculus phosphatidylinositol-3,4,5-trisphosphate-dependent Rac exchange factor 2 (Prex2), transcript variant 1, mRNA [NM_029525]	mRNA	chr1	11288511	11288570	+	ENSMUST00000027056	NM_029525		GO:0005085,GO:0005089,GO:0005543,GO:0005575,GO:0005622,GO:0007186,GO:0030675,GO:0030676,GO:0032855,GO:0035023,GO:0035556	guanyl-nucleotide exchange factor activity,Rho guanyl-nucleotide exchange factor activity,phospholipid binding,cellular_component,intracellular,G-protein coupled receptor signaling pathway,Rac GTPase activator activity,Rac guanyl-nucleotide exchange factor activity,positive regulation of Rac GTPase activity,regulation of Rho protein signal transduction,intracellular signal transduction	Agilent mouse V1
A_30_P01028196	6.64465	11.1004	5.77907	6.6755	8.65449	11.5544	2.73994	3.50683	2.8223	2.74097	2.97197	3.24686	A	A	A	A	A	A			lincRNA:chr19:46422690-46423478 reverse strand	ncRNA	chr19	46422992	46422936	-		chr19:46422690-46423478_R				Agilent mouse V1
mmu_203_PI428960544	12.632	7.58305	8.76846	5.01566	10.6976	7.69208	3.75257	2.97777	3.46105	2.14929	3.252	2.7047	A	A	A	A	A	A				ncRNA	chr9	74696802	74698948	+		ENSMUST00000160842	retained_intron			Ensembl_transcript	http://asia.ensembl.org/Multi/Search/Results?q=ENSMUST00000160842;site=ensembl	ENSMUSG00000066477
(+)E1A_r60_a20	89.8397	45.3152	55.2896	64.8889	64.6851	63.7651	6.65878	5.53776	6.0403	5.95956	5.8091	5.78012	P	P	P	P	P	P
mmu_6399_PI428960544	4.54887	4.32472	4.84617	5.02372	4.08646	6.64497	2.12079	2.13436	2.53813	2.15255	2.10623	2.52302	A	A	A	A	A	A				ncRNA	chr16	20800364	20803458	-		FR305062	ncRNA			fRNAdb	http://www.ncrna.org/frnadb/detail.html?i_name=FR305062	4833419O12 FANTOM3,FT35870 RNAdb v2.0
A_30_P01026913	31.8963	21.4616	21.2074	26.3395	17.5885	24.8866	5.19262	4.46304	4.68903	4.67022	3.94709	4.39275	P	A	P	A	P	P			lincRNA:chrX:148720661-148763177 forward strand	ncRNA	chrX	148733152	148733216	+		chrX:148720661-148763177_F				Agilent mouse V1
mmu_7386_PI428960544	4.50649	4.28674	4.16589	4.99438	4.02109	4.01183	2.10756	2.1193	2.12828	2.13997	2.08665	2.09772	A	A	A	A	A	A				ncRNA	chr12	30251564	30470136	+		FR241721	ncRNA			fRNAdb	http://www.ncrna.org/frnadb/detail.html?i_name=FR241721	2810003I18 FANTOM3,FT34284 RNAdb v2.0
A_55_P2091616	9011.42	4414.36	7524.69	5043.01	9448.99	10422.1	13.2427	12.2364	13.0509	12.2882	13.0057	13.1499	P	P	P	P	P	P	Krt222	268481	Mus musculus keratin 222 (Krt222), mRNA [NM_172946]	mRNA	chr11	99095536	99095480	-	ENSMUST00000038214	NM_172946		GO:0005198,GO:0005882,GO:0008150	structural molecule activity,intermediate filament,biological_process	Agilent mouse V1
mmu_21822_PI428960544	63.4489	73.4914	51.7405	72.9697	76.3712	91.4567	6.16919	6.25184	5.94852	6.13094	6.0482	6.29932	P	P	P	P	P	P				ncRNA	chr6	128812699	128812758	-		FR321660	ncRNA			fRNAdb		gb|AK041087$2456$132|tc|TC1754754$1235$73|tc|TC1606589$589$68|tc|TC1648778$3281$131
mmu_35011_PI428960544	7.446	13.4501	4.31062	6.19593	10.6628	8.80221	2.91999	3.78283	2.21159	2.62614	3.24804	2.87077	A	A	A	A	A	A				ncRNA	chr8	83321857	83321916	-		XR_140903.1	ncRNA			RefSeq_noncoding RNA		gb|AK048262$1786$0|tc|TC1593208$1786$0|riken|C130044B04$1786$0
A_55_P1999289	7464.36	11763.5	8662.3	11148.5	11696.1	11792.9	12.9423	13.6463	13.2479	13.4205	13.3291	13.3349	P	P	P	P	P	P	Ovol2	107586	Mus musculus ovo-like 2 (Drosophila) (Ovol2), transcript variant A, mRNA [NM_026924]	mRNA	chr2	144131136	144131072	-	ENSMUST00000103171	NM_026924		GO:0001525,GO:0001755,GO:0001842,GO:0001947,GO:0003676,GO:0003677,GO:0003700,GO:0005622,GO:0005634,GO:0006351,GO:0006355,GO:0007507,GO:0008270,GO:0008285,GO:0009953,GO:0010837,GO:0010944,GO:0044212,GO:0045617,GO:0045746,GO:0045892,GO:0045893,GO:0046872,GO:0048557,GO:0051726,GO:0060214,GO:0060347,GO:0060716	angiogenesis,neural crest cell migration,neural fold formation,heart looping,nucleic acid binding,DNA binding,sequence-specific DNA binding transcription factor activity,intracellular,nucleus,transcription, DNA-dependent,regulation of transcription, DNA-dependent,heart development,zinc ion binding,negative regulation of cell proliferation,dorsal/ventral pattern formation,regulation of keratinocyt…	Agilent mouse V1
mmu_16760_PI428960544	29.0928	21.6165	19.047	21.9949	24.1228	16.9702	5.05406	4.47335	4.54092	4.41918	4.38556	3.82566	P	P	A	A	P	A				ncRNA	chr4	102463133	102464480	+		FR164032	ncRNA			fRNAdb	http://www.ncrna.org/frnadb/detail.html?i_name=FR164032	A230084P20 FANTOM3,FT316349 RNAdb v2.0
A_55_P2305525	31.0583	45.6032	30.4849	46.1817	40.488	48.5145	5.15342	5.54875	5.19584	5.46967	5.12673	5.37162	P	P	P	P	P	P	C81189	97654	Mus musculus visual cortex cDNA, RIKEN full-length enriched library, clone:K430332D03 product:hypothetical protein, full insert sequence. [AK158814]	mRNA	chr10	95022464	95022408	-		AK158814				Agilent mouse V1
mmu_33901_PI428960544	24.6425	29.9214	23.2571	30.0295	28.1371	27.3627	4.80751	4.93447	4.81771	4.85995	4.60088	4.53694	P	P	P	P	P	P				ncRNA	chr16	16312321	16312377	-		NR_075074.1	ncRNA			RefSeq_noncoding RNA		ref|NM_001276340$4019$6|ref|NM_152816$4007$6|ref|NM_001025947$3968$6|ref|NM_001276341$3763$6
A_30_P01028018	4.77945	4.51313	4.44327	5.36346	4.26682	4.17766	2.21242	2.22192	2.31116	2.34133	2.15594	2.14216	A	A	A	A	A	A			lincRNA:chr6:120670699-120677449 reverse strand	ncRNA	chr6	120674352	120674296	-		chr6:120670699-120677449_R				Agilent mouse V1
A_30_P01031514	9.41291	7.89671	4.33558	12.3714	6.65798	8.96582	3.28022	3.03178	2.22911	3.63735	2.63549	2.89581	A	A	A	A	A	A			lincRNA:chrX:6942702-6954713 forward strand	ncRNA	chrX	6951723	6951782	+		chrX:6942702-6954713_F				Agilent mouse V1
mmu_29177_PI428960544	19.1315	23.9094	16.9332	20.4072	37.3737	45.2239	4.41731	4.62091	4.38192	4.31441	5.01399	5.27071	A	P	P	P	P	P				ncRNA	chr16	98215765	98218584	-		n275931	mRNAlike lncRNA			NONCODEv3.0	http://www.noncode.org/search.php?keyword=n275931&sbt=Search	NONMMUT027918
A_30_P01031776	5.11038	7.72445	6.06051	5.61865	4.44199	5.63628	2.34747	3.004	2.89973	2.47141	2.20178	2.3517	A	A	A	A	A	A			lincRNA:chr10:92550314-92577555 reverse strand	ncRNA	chr10	92566256	92566192	-		chr10:92550314-92577555_R				Agilent mouse V1
mmu_20505_PI428960544	330.846	362.086	300.454	374.401	464.516	415.428	8.48898	8.5965	8.42949	8.49244	8.69044	8.49824	P	P	P	P	P	P				ncRNA	chr6	59343100	59343159	-		FR336672	ncRNA			fRNAdb		gb|AK140727$3080$307|tc|TC1720839$117$308|riken|C030022J19$3080$307
A_55_P2045278	16961	13013.1	13588.3	17255.2	17636.2	16798.4	14.1901	13.79	13.9034	14.0542	13.922	13.8311	P	P	P	P	P	P	Gm10845	100038736	Mus musculus predicted gene 10845 (Gm10845), non-coding RNA [NR_033535]	mRNA	chr14	80260488	80260432	-		NR_033535				Agilent mouse V1
A_30_P01024769	4.91743	4.63303	5.03064	5.35307	4.43499	4.28877	2.27563	2.28249	2.599	2.3359	2.19954	2.16365	A	A	A	A	A	A			lincRNA:chr11:16831925-16851121 reverse strand	ncRNA	chr11	16835136	16835076	-		chr11:16831925-16851121_R				Agilent mouse V1
A_55_P2143049	15.6722	14.4516	11.1142	21.1656	10.4281	16.2421	4.09244	3.88655	3.7907	4.36596	3.21729	3.76123	A	A	A	A	A	A				mRNA	chr14	44546840	44546784	-						Agilent mouse V1
mmu_25843_PI428960544	9.31516	6.614	5.20599	5.64949	4.12789	7.3302	3.26457	2.78441	2.65399	2.484	2.11843	2.64536	A	A	A	A	A	A				ncRNA						FR275060	ncRNA			fRNAdb		gb|AK156364$1737$70|riken|F830018I23$1737$70
mmu_14609_PI428960544	87.9441	99.1876	64.9791	78.362	60.6997	80.0609	6.62799	6.70143	6.26308	6.23734	5.71322	6.109	P	P	P	P	P	P				ncRNA	chr6	54842588	54843489	+		FR189767	ncRNA			fRNAdb	http://www.ncrna.org/frnadb/detail.html?i_name=FR189767	1190002C14 FANTOM3,FT31868 RNAdb v2.0
mmu_34631_PI428960544	4.8941	4.61233	4.88813	8.12792	5.95377	6.48299	2.26593	2.27256	2.55157	3.051	2.48226	2.4945	A	A	A	A	A	A				ncRNA	chr11	101821826	101821885	+		NR_045806.1	ncRNA			RefSeq_noncoding RNA		ref|NR_045806$1122$3|gb|AK015160$1136$2|gb|AK076700$1122$2|tc|TC1594002$1137$2
A_55_P2146708	19978.9	50914.2	26311.4	52331.8	37975.5	41057.6	14.3983	15.7733	14.8818	15.6017	15.0654	15.1653	P	P	P	P	P	P	Zcchc9	69085	Mus musculus zinc finger, CCHC domain containing 9 (Zcchc9), mRNA [NM_145453]	mRNA					ENSMUST00000178637	NM_145453		GO:0003674,GO:0003676,GO:0005575,GO:0008270,GO:0010923,GO:0046872	molecular_function,nucleic acid binding,cellular_component,zinc ion binding,negative regulation of phosphatase activity,metal ion binding	Agilent mouse V1
A_30_P01031899	4.6144	4.35304	4.26491	5.10299	4.15152	4.07001	2.14288	2.14615	2.17925	2.18884	2.12559	2.11513	A	A	A	A	A	A			lincRNA:chr3:84609788-84618062 forward strand	ncRNA	chr3	84614360	84614424	+		chr3:84609788-84618062_F				Agilent mouse V1
A_52_P307739	5.10262	4.74531	4.6782	5.57344	4.63451	4.46646	2.34503	2.33199	2.46454	2.44873	2.24685	2.19199	A	A	A	A	A	A	Sox2	20674	Mus musculus SRY-box containing gene 2 (Sox2), mRNA [NM_011443]	mRNA	chr3	34550772	34550832	+	ENSMUST00000099151	NM_011443		GO:0000122,GO:0000976,GO:0001077,GO:0001649,GO:0001708,GO:0001714,GO:0002052,GO:0003677,GO:0003682,GO:0003700,GO:0005515,GO:0005634,GO:0005667,GO:0005737,GO:0005829,GO:0006351,GO:0006355,GO:0006357,GO:0007050,GO:0007275,GO:0007605,GO:0008134,GO:0010468,GO:0019827,GO:0021879,GO:0021984,GO:0021987,GO:0030178,GO:0030539,GO:0030858,GO:0030910,GO:0032526,GO:0035019,GO:0035198,GO:0042221,GO:0042472,GO:…	negative regulation of transcription from RNA polymerase II promoter,transcription regulatory region sequence-specific DNA binding,RNA polymerase II core promoter proximal region sequence-specific DNA binding transcription factor activity involved in positive regulation of transcription,osteoblast differentiation,cell fate specification,endodermal cell fate specification,positive regulation of ne…	Agilent mouse V1
mmu_10573_PI428960544	9.77485	5.83457	6.3662	6.95831	4.1291	6.69237	3.33801	2.60578	2.98001	2.80826	2.11874	2.53165	A	A	A	A	A	A				ncRNA	chrX	44786213	44789497	-		FR026354	ncRNA			fRNAdb	http://www.ncrna.org/frnadb/detail.html?i_name=FR026354	B930020H05 FANTOM3,FT322484 RNAdb v2.0
mmu_16801_PI428960544	6.01896	6.79971	8.41031	9.37303	4.14803	7.02234	2.58536	2.82499	3.40218	3.26713	2.1246	2.59183	A	A	A	A	A	A				ncRNA	chr1	99715884	99718038	-		FR190440	ncRNA			fRNAdb	http://www.ncrna.org/frnadb/detail.html?i_name=FR190440	D930020N11 FANTOM3,FT329515 RNAdb v2.0
mmu_33750_PI428960544	4.6042	4.32891	4.23377	5.0461	4.14103	4.05324	2.1393	2.13614	2.16161	2.16209	2.1225	2.11025	A	A	A	A	A	A				ncRNA	chr5	97821435	98016443	+		n423712	lncRNA			NONCODEv3.0	http://www.noncode.org/search.php?keyword=n423712&sbt=Search
mmu_4175_PI428960544	5.3749	5.40693	6.24148	5.33041	4.29128	4.12545	2.42338	2.50156	2.94655	2.32369	2.16263	2.12958	A	A	A	A	A	A				ncRNA	chr6	25688520	25688581	-		FR289438	ncRNA			fRNAdb		gb|AK080826$1971$22|gb|AK020941$244$726|tc|TC1615342$1973$726|riken|B230325O03$1971$22
mmu_14963_PI428960544	36.3347	39.6489	50.8668	61.6726	50.9587	62.7696	5.3849	5.33858	5.92592	5.88574	5.46257	5.75517	P	P	P	P	P	P				ncRNA	chr8	96489695	96493110	+		FR092199	ncRNA			fRNAdb	http://www.ncrna.org/frnadb/detail.html?i_name=FR092199	5730409K19 FANTOM3,FT38444 RNAdb v2.0
mmu_7278_PI428960544	29.1862	33.1705	44.5091	28.3617	40.125	36.5119	5.05815	5.07812	5.73286	4.77872	5.11494	4.95436	P	P	P	P	P	P				ncRNA	chrX	99713531	99716092	-		FR104465	ncRNA			fRNAdb	http://www.ncrna.org/frnadb/detail.html?i_name=FR104465	7120472F23 FANTOM3,FT311237 RNAdb v2.0
mmu_17335_PI428960544	13.3608	12.5313	6.35546	5.15768	11.0771	16.3877	3.84199	3.68305	2.97747	2.22131	3.30221	3.77396	A	A	A	A	A	A				ncRNA	chr5	98609887	98611819	+		FR032645	ncRNA			fRNAdb	http://www.ncrna.org/frnadb/detail.html?i_name=FR032645	D030026C19 FANTOM3,FT326178 RNAdb v2.0
mmu_18139_PI428960544	4.91897	9.56377	5.81428	8.89403	6.5512	8.67373	2.27625	3.29412	2.83252	3.19126	2.61277	2.85319	A	A	A	A	A	A				ncRNA	chr12	66084641	66085946	+		FR003344	ncRNA			fRNAdb	http://www.ncrna.org/frnadb/detail.html?i_name=FR003344	6030406H15 FANTOM3,FT39162 RNAdb v2.0
mmu_17136_PI428960544	15.1204	19.5261	14.4677	22.5145	23.1195	27.3211	4.03291	4.32239	4.1686	4.45176	4.32705	4.53469	A	P	A	P	P	P				ncRNA	chr12	58596128	58598106	+		FR263667	ncRNA			fRNAdb	http://www.ncrna.org/frnadb/detail.html?i_name=FR263667	1810044O04 FANTOM3,FT33066 RNAdb v2.0
A_55_P2016902	926.712	813.121	704.71	1033.73	1043	952.249	9.94401	9.77258	9.65614	9.97951	9.86746	9.70324	P	P	P	P	P	P	Sdccag3	68112	Mus musculus serologically defined colon cancer antigen 3 (Sdccag3), transcript variant 1, mRNA [NM_026563]	mRNA	chr2	26238382	26238324	-	ENSMUST00000114100	NM_026563		GO:0003674,GO:0005575,GO:0005737,GO:0008150	molecular_function,cellular_component,cytoplasm,biological_process	Agilent mouse V1
A_55_P2073809	5.20449	4.7805	4.72047	5.57678	4.72579	8.59345	2.37663	2.34579	2.48492	2.45092	2.26455	2.84148	A	A	A	A	A	A	AU015836	385493	Mus musculus expressed sequence AU015836 (AU015836), non-coding RNA [NR_028320]	mRNA	chrX	91220752	91220808	+	ENSMUST00000149545	NR_028320		GO:0003674,GO:0005575,GO:0008150	molecular_function,cellular_component,biological_process	Agilent mouse V1
mmu_18533_PI428960544	8.49951	9.19787	8.25921	7.48275	7.63129	8.06463	3.1281	3.24078	3.37617	2.92179	2.81717	2.76242	A	A	A	A	A	A				ncRNA	chr9	52095138	52096088	-		FR248288	ncRNA			fRNAdb	http://www.ncrna.org/frnadb/detail.html?i_name=FR248288	5830476A22 FANTOM3,FT38892 RNAdb v2.0
A_55_P2174273	6.32392	11.087	4.72942	5.57772	10.2422	4.4948	2.66424	3.50477	2.48817	2.45124	3.19369	2.19575	A	A	A	A	A	A	Slco5a1	240726	Mus musculus solute carrier organic anion transporter family, member 5A1 (Slco5a1), mRNA [NM_172841]	mRNA	chr1	12861488	12861429	-	ENSMUST00000115402	NM_172841		GO:0003674,GO:0005575,GO:0008150	molecular_function,cellular_component,biological_process	Agilent mouse V1
mmu_8148_PI428960544	4.73672	11.6918	5.59892	11.2922	6.20366	5.49021	2.19014	3.58217	2.7705	3.51696	2.5369	2.3277	A	A	A	A	A	A				ncRNA	chr9	46023333	46026717	+		FR220805	ncRNA			fRNAdb	http://www.ncrna.org/frnadb/detail.html?i_name=FR220805	4732473G19 FANTOM3,FT35552 RNAdb v2.0
mmu_1960_PI428960544	4.64534	4.34221	4.24548	5.03751	4.16824	6.87539	2.15316	2.14161	2.16837	2.15857	2.13037	2.56613	A	A	A	A	A	A				ncRNA	chrX	76511898	76540620	-		ENSMUST00000130159	lincRNA			Ensembl_transcript	http://asia.ensembl.org/Multi/Search/Results?q=ENSMUST00000130159;site=ensembl	ENSMUSG00000071735
mmu_26270_PI428960544	21.2057	20.4733	17.009	15.4169	15.4964	17.3669	4.57964	4.39131	4.38767	3.93317	3.76918	3.85784	A	A	A	A	A	A				ncRNA	chr3	67144482	67148892	+		FR296586	ncRNA			fRNAdb	http://www.ncrna.org/frnadb/detail.html?i_name=FR296586	D130019N01 FANTOM3,FT326643 RNAdb v2.0
A_30_P01020031	39.913	33.0104	22.1757	36.3158	35.9823	32.3531	5.51238	5.07252	4.74851	5.13039	4.95948	4.78051	P	P	P	P	P	P			lincRNA:chr13:23519843-23522887 reverse strand	ncRNA	chr13	23522864	23522806	-		chr13:23519843-23522887_R				Agilent mouse V1
mmu_26513_PI428960544	11.1234	6.91433	7.94537	5.9328	5.30529	5.88093	3.55082	2.84886	3.31876	2.55984	2.35828	2.39125	A	A	A	A	A	A				ncRNA	chr6	143482484	143484028	-		FR270532	ncRNA			fRNAdb	http://www.ncrna.org/frnadb/detail.html?i_name=FR270532	4930579D09 FANTOM3,FT37271 RNAdb v2.0
A_55_P2063426	335.098	385.997	386.572	363.888	434.487	385.646	8.5067	8.68524	8.79168	8.4518	8.60019	8.39775	P	P	P	P	P	P				mRNA	chr10	26103008	26102950	-						Agilent mouse V1
mmu_35703_PI428960544	4.6566	4.34432	4.24874	5.02032	4.18748	4.07531	2.15742	2.1426	2.17012	2.15123	2.13569	2.11688	A	A	A	A	A	A				ncRNA	chr3	127819933	127819992	-		NR_045704.1	ncRNA			RefSeq_noncoding RNA		ref|NR_045704$2288$0|gb|AK050844$2289$0|tc|TC1620009$2289$0|riken|D030025E07$2289$0
mmu_11114_PI428960544	7.10938	6.82317	8.65	6.41224	7.05707	9.24936	2.84457	2.82969	3.44098	2.676	2.71394	2.93585	A	A	A	A	A	A				ncRNA	chr4	155593277	155594167	-		FR292238	ncRNA			fRNAdb	http://www.ncrna.org/frnadb/detail.html?i_name=FR292238	C230040H16 FANTOM3,FT324624 RNAdb v2.0
A_66_P117414	5.33176	7.21754	4.76467	5.58658	4.77152	4.50372	2.41167	2.91026	2.50502	2.45614	2.2724	2.19686	A	A	A	A	A	A				mRNA	chr15	5070414	5070355	-						Agilent mouse V1
A_55_P2008538	643.493	783.303	470.811	598.767	865.126	654.127	9.43085	9.72125	9.07174	9.18472	9.58872	9.16589	P	P	P	P	P	P	Chmp4b	75608	Mus musculus charged multivesicular body protein 4B (Chmp4b), mRNA [NM_029362]	mRNA	chr2	154519936	154520000	+	ENSMUST00000136788	NM_029362		GO:0005737,GO:0005768,GO:0006810,GO:0015031,GO:0016020	cytoplasm,endosome,transport,protein transport,membrane	Agilent mouse V1
A_55_P2059337	779.572	953.3	924.541	971.358	1250.71	1138.93	9.69867	10.0033	10.0511	9.89836	10.1255	9.95914	P	P	P	P	P	P	Fastk	66587	Mus musculus Fas-activated serine/threonine kinase (Fastk), mRNA [NM_023229]	mRNA	chr5	23946940	23946882	-	ENSMUST00000149085	NM_023229		GO:0000166,GO:0004672,GO:0004674,GO:0005524,GO:0005739,GO:0006468,GO:0006915,GO:0016301,GO:0016310,GO:0016607,GO:0016740,GO:0033867,GO:0043484	nucleotide binding,protein kinase activity,protein serine/threonine kinase activity,ATP binding,mitochondrion,protein phosphorylation,apoptotic process,kinase activity,phosphorylation,nuclear speck,transferase activity,Fas-activated serine/threonine kinase activity,regulation of RNA splicing	Agilent mouse V1
mmu_25071_PI428960544	89.3699	147.747	85.5834	123.98	141.724	137.205	6.65049	7.27872	6.65894	6.8953	6.95342	6.8922	P	P	P	P	P	P				ncRNA	chr7	46463756	46463815	+		FR332407	ncRNA			fRNAdb		gb|AK089813$1112$49|riken|F830028C13$1112$49|nap|NAP072778-1$1112$49
A_30_P01030911	5.91768	8.91812	6.83462	6.31404	4.39988	5.70852	2.55904	3.19905	3.09574	2.65237	2.19048	2.36326	A	A	A	A	A	A			lincRNA:chr1:115829055-115854155 reverse strand	ncRNA	chr1	115830512	115830448	-		chr1:115829055-115854155_R				Agilent mouse V1
A_55_P1996973	180.472	276.133	144.779	200.657	157.545	185.184	7.6209	8.19327	7.39529	7.59464	7.12098	7.3374	P	P	P	P	P	P	Gvin1	74558	Mus musculus GTPase, very large interferon inducible 1 (Gvin1), transcript variant 1, mRNA [NM_029000]	mRNA	chr7	113300400	113300336	-	ENSMUST00000006667	NM_029000		GO:0003674,GO:0005575,GO:0008150	molecular_function,cellular_component,biological_process	Agilent mouse V1
mmu_23053_PI428960544	5.34596	4.90566	4.76665	5.51777	6.03532	7.58745	2.41537	2.38098	2.50589	2.42038	2.50067	2.68814	A	A	A	A	A	A				ncRNA	chr17	65728207	65728266	-		FR200234	ncRNA			fRNAdb		gb|AK162113$956$0|riken|7420421K12$956$0
mmu_20526_PI428960544	5.04635	4.66501	4.58859	5.47345	6.91087	4.2803	2.32606	2.29882	2.41359	2.398	2.68401	2.16217	A	A	A	A	A	A				ncRNA	chr13	105151845	105153183	+		FR047336	ncRNA			fRNAdb	http://www.ncrna.org/frnadb/detail.html?i_name=FR047336	9430044M21 FANTOM3,FT313293 RNAdb v2.0
mmu_33301_PI428960544	4.50195	4.15304	4.0523	4.82471	4.01476	3.90317	2.10631	2.06826	2.07992	2.08266	2.08448	2.06265	A	A	A	A	A	A				ncRNA	chr14	53965564	53966068	+		n418311	lncRNA			NONCODEv3.0	http://www.noncode.org/search.php?keyword=n418311&sbt=Search
A_30_P01031136	399.536	151.123	212.7	229.17	262.445	226.642	8.74994	7.3107	7.93968	7.78497	7.86776	7.62762	P	P	P	P	P	P			lincRNA:chr17:29183003-29217681 forward strand	ncRNA	chr17	29208918	29208976	+		chr17:29183003-29217681_F				Agilent mouse V1
mmu_4435_PI428960544	7.23936	24.1536	11.4087	17.0405	13.0875	18.8072	2.87515	4.63558	3.82709	4.06957	3.5321	3.98233	A	P	A	A	A	A				ncRNA	chr5	34231020	34231566	+		FR336054	ncRNA			fRNAdb	http://www.ncrna.org/frnadb/detail.html?i_name=FR336054	A430022M16 FANTOM3,FT31228 RNAdb v2.0
A_55_P2150633	1161.87	1091.09	1023.52	1170.34	1660.73	1287.78	10.274	10.1921	10.2011	10.1599	10.5197	10.1309	P	P	P	P	P	P	Gadd45gip1	102060	Mus musculus growth arrest and DNA-damage-inducible, gamma interacting protein 1 (Gadd45gip1), mRNA [NM_183358]	mRNA	chr8	87358304	87358360	+	ENSMUST00000036734	NM_183358		GO:0005634,GO:0005739,GO:0007049	nucleus,mitochondrion,cell cycle	Agilent mouse V1
mmu_3218_PI428990136	6.64552	10.6285	6.61564	9.87412	16.5782	9.95545	2.74021	3.44417	3.04458	3.33915	3.86605	3.03492	A	A	A	A	A	A				ncRNA	chr12	74137915	74142780	-		FR138669	ncRNA			fRNAdb	http://www.ncrna.org/frnadb/detail.html?i_name=FR138669	D930041O15 FANTOM3,FT329901 RNAdb v2.0
mmu_8738_PI428960544	383.874	468.347	364.518	420.272	459.594	459.139	8.69736	8.96468	8.70775	8.67029	8.67717	8.64883	P	P	P	P	P	P				ncRNA	chr8	24559082	24560099	+		FR257134	ncRNA			fRNAdb	http://www.ncrna.org/frnadb/detail.html?i_name=FR257134	2210415K03 FANTOM3,FT33407 RNAdb v2.0
mmu_29078_PI428960544	5557.03	5013.54	5897.29	5833.1	9226.18	7049.65	12.5412	12.425	12.7122	12.5041	12.9766	12.5754	P	P	P	P	P	P				ncRNA	chr3	116274980	116277342	-		n274360	mRNAlike lncRNA			NONCODEv3.0	http://www.noncode.org/search.php?keyword=n274360&sbt=Search	NONMMUT044905
mmu_18004_PI428960544	4.83847	4.38805	4.0683	5.12422	4.25035	4.03616	2.24093	2.16198	2.08621	2.20104	2.15167	2.10527	A	A	A	A	A	A				ncRNA	chr18	29041458	29055488	+		FR110775	ncRNA			fRNAdb	http://www.ncrna.org/frnadb/detail.html?i_name=FR110775	4930404F19 FANTOM3,FT36181 RNAdb v2.0
A_51_P237695	1496.35	1440.65	1204.81	1511.35	1296.18	1586.2	10.6399	10.6227	10.4268	10.5333	10.171	10.4416	P	P	P	P	P	P	Gnai3	14679	Mus musculus guanine nucleotide binding protein (G protein), alpha inhibiting 3 (Gnai3), mRNA [NM_010306]	mRNA	chr3	107910656	107910600	-	ENSMUST00000000001	NM_010306		GO:0000166,GO:0003924,GO:0004871,GO:0005515,GO:0005525,GO:0005737,GO:0005794,GO:0005813,GO:0005834,GO:0005856,GO:0005886,GO:0006184,GO:0006906,GO:0007049,GO:0007165,GO:0007186,GO:0007188,GO:0007193,GO:0008016,GO:0016020,GO:0019001,GO:0030496,GO:0031234,GO:0031683,GO:0031821,GO:0042588,GO:0045121,GO:0046872,GO:0051301	nucleotide binding,GTPase activity,signal transducer activity,protein binding,GTP binding,cytoplasm,Golgi apparatus,centrosome,heterotrimeric G-protein complex,cytoskeleton,plasma membrane,GTP catabolic process,vesicle fusion,cell cycle,signal transduction,G-protein coupled receptor signaling pathway,adenylate cyclase-modulating G-protein coupled receptor signaling pathway,adenylate cyclase-inhib…	Agilent mouse V1
A_55_P2023114	14.6437	10.1991	12.7642	18.3264	23.786	39.3273	3.98057	3.38586	3.99094	4.16649	4.36744	5.06671	A	A	A	A	P	P	Hsd3b2	15493	Mus musculus hydroxy-delta-5-steroid dehydrogenase, 3 beta- and steroid delta-isomerase 2 (Hsd3b2), mRNA [NM_153193]	mRNA	chr3	98515760	98515704	-	ENSMUST00000177651	NM_153193		GO:0000166,GO:0003824,GO:0003854,GO:0004769,GO:0005739,GO:0005783,GO:0006694,GO:0008152,GO:0016020,GO:0016021,GO:0016491,GO:0016616,GO:0016853,GO:0055114	nucleotide binding,catalytic activity,3-beta-hydroxy-delta5-steroid dehydrogenase activity,steroid delta-isomerase activity,mitochondrion,endoplasmic reticulum,steroid biosynthetic process,metabolic process,membrane,integral to membrane,oxidoreductase activity,oxidoreductase activity, acting on the CH-OH group of donors, NAD or NADP as acceptor,isomerase activity,oxidation-reduction process	Agilent mouse V1
mmu_11295_PI428960544	11.8603	38.219	27.6907	45.9523	39.2419	37.5515	3.65203	5.28631	5.0605	5.4623	5.08385	4.99568	A	P	P	P	P	P				ncRNA	chr3	27381705	27383177	-		FR051689	ncRNA			fRNAdb	http://www.ncrna.org/frnadb/detail.html?i_name=FR051689	9930023J12 FANTOM3,FT314710 RNAdb v2.0
A_55_P2018701	908.595	998.516	1072.91	1253.28	1426.79	1017.64	9.90665	10.0705	10.2673	10.2532	10.3164	9.80041	P	P	P	P	P	P	Kxd1	75620	Mus musculus KxDL motif containing 1 (Kxd1), mRNA [NM_029366]	mRNA	chr8	73037632	73037568	-	ENSMUST00000093456	NM_029366		GO:0003674,GO:0005575,GO:0008150	molecular_function,cellular_component,biological_process	Agilent mouse V1
A_55_P2059936	58.502	70.4492	72.2773	57.8329	69.4787	66.1274	6.05436	6.18993	6.41482	5.7919	5.91136	5.83209	P	P	P	P	P	P	Zfp383	73729	Mus musculus zinc finger protein 383 (Zfp383), mRNA [NM_001243908]	mRNA	chr7	30700560	30700618	+		NM_001243908		GO:0003674,GO:0005575,GO:0008150	molecular_function,cellular_component,biological_process	Agilent mouse V1
A_55_P1982162	12.6275	16.7355	19.3653	16.0229	31.9042	37.1291	3.75176	4.093	4.5621	3.98528	4.77951	4.97985	A	A	A	A	P	P	Spsb4	211949	splA/ryanodine receptor domain and SOCS box containing 4 [Source:MGI Symbol;Acc:MGI:2183445] [ENSMUST00000064445]	mRNA	chr9	96918856	96918792	-	ENSMUST00000064445	ENSMUST00000064445		GO:0003674,GO:0005575,GO:0005737,GO:0008150,GO:0035556	molecular_function,cellular_component,cytoplasm,biological_process,intracellular signal transduction	Agilent mouse V1
mmu_3189_PI428960544	5471.39	6742.47	6018.14	7046.4	8949.29	8473.81	12.5172	12.8622	12.7352	12.7694	12.9285	12.8507	P	P	P	P	P	P				ncRNA	chr4	129072445	129072504	+		FR012981	ncRNA			fRNAdb		gb|AK049295$1323$3|gb|AK079836$1424$413|tc|TC1628244$1425$413|riken|C330020E22$1323$3
mmu_19508_PI428960544	191.809	169.987	157.49	190.325	213.108	210.299	7.70857	7.48383	7.5142	7.51586	7.56415	7.51652	P	P	P	P	P	P				ncRNA	chr5	112772144	112773398	+		FR251271	ncRNA			fRNAdb	http://www.ncrna.org/frnadb/detail.html?i_name=FR251271	2010205O06 FANTOM3,FT33241 RNAdb v2.0
mmu_4640_PI428960544	738.817	830.166	743.845	855.048	773.73	912.482	9.62149	9.80261	9.7332	9.69605	9.43327	9.64368	P	P	P	P	P	P				ncRNA	chr13	65166942	65168139	-		FR162755	ncRNA			fRNAdb	http://www.ncrna.org/frnadb/detail.html?i_name=FR162755	1110066P14 FANTOM3,FT31844 RNAdb v2.0
mmu_525_PI428960544	6.06189	4.68379	6.74603	5.22931	8.07595	8.90371	2.59643	2.30757	3.07503	2.2636	2.8878	2.88621	A	A	A	A	A	A				ncRNA	chr11	117384917	117393519	+		ENSMUST00000132261	lincRNA			Ensembl_transcript	http://asia.ensembl.org/Multi/Search/Results?q=ENSMUST00000132261;site=ensembl	ENSMUSG00000085419
mmu_16373_PI428960544	19.1842	26.9363	22.724	27.4571	21.8581	34.605	4.42158	4.7884	4.78433	4.73348	4.25005	4.87857	P	P	P	P	P	P				ncRNA	chr14	47936148	47937162	+		FR312818	ncRNA			fRNAdb	http://www.ncrna.org/frnadb/detail.html?i_name=FR312818	5830458C19 FANTOM3,FT38800 RNAdb v2.0
mmu_141_PI428994341	35.508	43.8143	30.8746	41.4609	56.9912	52.589	5.34969	5.48578	5.2137	5.31724	5.6205	5.49143	P	P	P	P	P	P				ncRNA	chr4	117319743	117319802	-		uc.18+	ncRNA			UCR
mmu_19847_PI428960544	318.983	284.656	287.873	362.041	419.636	453.001	8.44187	8.23504	8.37227	8.44512	8.55064	8.62681	P	P	P	P	P	P				ncRNA	chr7	97356204	97357343	-		FR317590	ncRNA			fRNAdb	http://www.ncrna.org/frnadb/detail.html?i_name=FR317590	F630222G22 FANTOM3,FT332139 RNAdb v2.0
A_55_P2381543	4.76777	4.48286	4.35298	5.26159	4.28402	4.90685	2.20623	2.20612	2.2419	2.28287	2.16067	2.24559	A	A	A	A	A	A			RIKEN cDNA 9630013K17 gene [Source:MGI Symbol;Acc:MGI:1926133] [ENSMUST00000146915]	mRNA	chr11	63781480	63781536	+	ENSMUST00000146915	ENSMUST00000146915				Agilent mouse V1
A_30_P01033105	162.731	197.865	172.79	173.258	205.375	202.548	7.48172	7.70426	7.64851	7.37881	7.51018	7.46394	P	P	P	P	P	P			lincRNA:chr14:20893694-20903726 reverse strand	ncRNA	chr14	20896410	20896352	-		chr14:20893694-20903726_R				Agilent mouse V1
A_51_P191586	634.305	660.483	634.453	693.336	658.387	697.807	9.40835	9.47471	9.51036	9.38956	9.19766	9.25715	P	P	P	P	P	P	Arpc1a	56443	Mus musculus actin related protein 2/3 complex, subunit 1A (Arpc1a), mRNA [NM_019767]	mRNA	chr5	145867952	145869248	+	ENSMUST00000142276	NM_019767		GO:0003674,GO:0003779,GO:0005737,GO:0005856,GO:0005885,GO:0008150,GO:0030833	molecular_function,actin binding,cytoplasm,cytoskeleton,Arp2/3 protein complex,biological_process,regulation of actin filament polymerization	Agilent mouse V1
A_30_P01018809	7.92544	5.2718	4.51181	5.43974	4.39176	5.55891	3.01861	2.47176	2.36177	2.37985	2.18825	2.33876	A	A	A	A	A	A			lincRNA:chr15:12119755-12127230 reverse strand	ncRNA	chr15	12125499	12125440	-		chr15:12119755-12127230_R				Agilent mouse V1
mmu_26267_PI428960544	17.4638	12.0722	16.4217	15.171	24.1514	23.49	4.26382	3.62979	4.33878	3.9111	4.38717	4.30688	P	A	A	A	P	P				ncRNA	chr3	30729158	30729219	+		FR047570	ncRNA			fRNAdb		gb|AK145044$2453$0|gb|AK085869$2080$12|tc|TC1627705$2081$370|riken|G830030D11$2453$0
mmu_28839_PI428960544	11.1338	8.43392	13.5688	7.05808	8.03876	9.09236	3.5523	3.1219	4.07605	2.83093	2.88264	2.91425	A	A	A	A	A	A				ncRNA	chr13	88961164	88969496	+		n270866	mRNAlike lncRNA			NONCODEv3.0	http://www.noncode.org/search.php?keyword=n270866&sbt=Search	NONMMUT018556
A_55_P1993965	4.77039	4.52379	6.67005	5.31625	4.27934	6.97451	2.2077	2.22743	3.05739	2.31554	2.15953	2.58408	A	A	A	A	A	A	Gm806	328250	Mus musculus predicted gene 806 (Gm806), mRNA [NM_001033400]	mRNA	chr13	50570660	50570720	+	ENSMUST00000096633	NM_001033400		GO:0003674,GO:0005575,GO:0008150	molecular_function,cellular_component,biological_process	Agilent mouse V1
mmu_34109_PI428960544	5.66474	4.76253	5.7717	5.93174	4.1939	12.7665	2.49255	2.3388	2.82068	2.55949	2.13746	3.39599	A	A	A	A	A	A				ncRNA	chr10	63644915	63644974	+		XR_141541.1	ncRNA			RefSeq_noncoding RNA		gb|AK077079$835$217|tc|TC1594203$836$217|riken|4933401J08$835$217
mmu_616_PI428960544	12.5083	9.92538	16.8491	11.4168	6.85866	25.1264	3.73742	3.34752	4.37495	3.53004	2.67366	4.40753	A	A	A	A	A	P				ncRNA	chr12	108961950	108973698	-		ENSMUST00000130564	lincRNA			Ensembl_transcript	http://asia.ensembl.org/Multi/Search/Results?q=ENSMUST00000130564;site=ensembl	ENSMUSG00000085641
mmu_19867_PI428960544	5.75399	4.34015	5.61256	5.06027	4.12649	4.01223	2.51601	2.14067	2.77516	2.1685	2.11793	2.09788	A	A	A	A	A	A				ncRNA	chr16	23757264	23758965	-		FR306174	ncRNA			fRNAdb	http://www.ncrna.org/frnadb/detail.html?i_name=FR306174	F830037B07 FANTOM3,FT333159 RNAdb v2.0
mmu_5464_PI428960544	558.516	410.243	381.728	491.487	562.018	529.981	9.22257	8.77719	8.77371	8.90192	8.97264	8.85411	P	P	P	P	P	P				ncRNA	chr2	153594029	153597944	+		FR196186	ncRNA			fRNAdb	http://www.ncrna.org/frnadb/detail.html?i_name=FR196186	I420020H08 FANTOM3,FT334652 RNAdb v2.0
A_55_P1991075	387.501	423.821	331.206	453.978	457.65	480.229	8.7103	8.81936	8.57363	8.78505	8.67056	8.71704	P	P	P	P	P	P	Lmf1	76483	Mus musculus lipase maturation factor 1 (Lmf1), transcript variant 1, mRNA [NM_029624]	mRNA	chr17	25799606	25799664	+	ENSMUST00000137201	NM_029624		GO:0005515,GO:0005783,GO:0005789,GO:0006888,GO:0009306,GO:0016020,GO:0016021,GO:0033578,GO:0034382,GO:0051006,GO:0051604,GO:0090181,GO:0090207	protein binding,endoplasmic reticulum,endoplasmic reticulum membrane,ER to Golgi vesicle-mediated transport,protein secretion,membrane,integral to membrane,protein glycosylation in Golgi,chylomicron remnant clearance,positive regulation of lipoprotein lipase activity,protein maturation,regulation of cholesterol metabolic process,regulation of triglyceride metabolic process	Agilent mouse V1
mmu_11665_PI428960544	15.444	6.39555	10.6835	5.8833	4.14848	10.2886	4.06772	2.73773	3.73646	2.5461	2.12474	3.079	A	A	A	A	A	A				ncRNA	chr5	18918882	18919926	+		FR262475	ncRNA			fRNAdb	http://www.ncrna.org/frnadb/detail.html?i_name=FR262475	B930086K05 FANTOM3,FT322913 RNAdb v2.0
A_30_P01023745	90.573	85.0364	83.702	99.8989	124.323	118.45	6.67214	6.47303	6.6284	6.57896	6.75635	6.6714	P	P	P	P	P	P			lincRNA:chr6:66216675-66234475 reverse strand	ncRNA	chr6	66233792	66233736	-		chr6:66216675-66234475_R				Agilent mouse V1
A_30_P01018065	30.3973	41.172	34.6907	44.3997	45.6853	51.4247	5.12033	5.39267	5.38627	5.41354	5.30419	5.45846	P	P	P	P	P	P			lincRNA:chr2:153163620-153170845 reverse strand	ncRNA	chr2	153167632	153167584	-		chr2:153163620-153170845_R				Agilent mouse V1
A_30_P01020407	4.74706	4.52385	4.41835	5.21748	4.23882	4.17951	2.19507	2.22766	2.29299	2.2563	2.14858	2.14248	A	A	A	A	A	A			lincRNA:chr2:71576218-71603818 forward strand	ncRNA	chr2	71588488	71588544	+		chr2:71576218-71603818_F				Agilent mouse V1
A_55_P2168185	3871.78	4985.98	4714.82	4673.99	6286.64	6026.75	11.9717	12.4172	12.3802	12.1748	12.4192	12.3679	P	P	P	P	P	P				mRNA	chr5	30547468	30547408	-						Agilent mouse V1
mmu_15768_PI428960544	4.5436	4.36538	4.24703	5.1267	6.97118	6.79295	2.11913	2.15121	2.16934	2.20255	2.69643	2.55059	A	A	A	A	A	A				ncRNA	chr2	37338533	37338592	+		FR061804	ncRNA			fRNAdb		gb|AK087081$2843$64|gb|BB532588$523$60|riken|E030025M01$2843$64|nap|NAP118964-1$2843$64
mmu_20670_PI428960544	4.47818	6.04278	5.02623	4.98808	4.03372	9.34857	2.09868	2.65578	2.59756	2.13721	2.0906	2.94989	A	A	A	A	A	A				ncRNA	chr14	102073623	102075085	+		FR350295	ncRNA			fRNAdb	http://www.ncrna.org/frnadb/detail.html?i_name=FR350295	6720471E05 FANTOM3,FT310735 RNAdb v2.0
Human-GAPDH_5	3980.51	3729.51	4092.64	4192.79	4724.77	4851.3	12.0147	12.0058	12.1947	12.0223	12.0054	12.0655	P	P	P	P	P	P
mmu_24773_PI428960544	17.9816	8.13248	13.3462	5.44884	5.73103	7.99321	4.31399	3.07356	4.0529	2.38544	2.43741	2.75097	A	A	A	A	A	A				ncRNA	chr1	169012959	169016173	+		FR313987	ncRNA			fRNAdb	http://www.ncrna.org/frnadb/detail.html?i_name=FR313987	9830113L23 FANTOM3,FT31087 RNAdb v2.0
mmu_17629_PI428960544	64.9647	68.7065	59.8683	73.1025	73.1733	75.3203	6.2037	6.15348	6.15027	6.13429	5.98691	6.02248	P	P	P	P	P	P				ncRNA	chr16	16871057	16879560	+		FR256583	ncRNA			fRNAdb	http://www.ncrna.org/frnadb/detail.html?i_name=FR256583	A430060M24 FANTOM3,FT317246 RNAdb v2.0
A_30_P01024794	12.1185	10.3188	6.07998	7.46122	6.10038	14.8153	3.68605	3.4013	2.90524	2.91781	2.51444	3.62625	A	A	A	A	A	A			lincRNA:chr17:64063362-64066067 reverse strand	ncRNA	chr17	64065972	64065912	-		chr17:64063362-64066067_R				Agilent mouse V1
mmu_12758_PI428960544	21.0223	19.3023	12.4068	24.3357	29.5814	33.9018	4.5647	4.30438	3.94914	4.55824	4.67	4.84811	A	A	A	P	P	P				ncRNA	chr5	64300314	64300866	-		FR296276	ncRNA			fRNAdb	http://www.ncrna.org/frnadb/detail.html?i_name=FR296276	D030070P12 FANTOM3,FT326455 RNAdb v2.0
A_55_P2022251	22.334	25.8518	21.8864	30.9105	37.2161	39.9623	4.65927	4.72805	4.73089	4.90061	5.00768	5.09147	A	P	A	P	P	P	Cdkn2d	12581	Mus musculus cyclin-dependent kinase inhibitor 2D (p19, inhibits CDK4) (Cdkn2d), mRNA [NM_009878]	mRNA	chr9	21092992	21092934	-	ENSMUST00000086374	NM_009878		GO:0000079,GO:0000082,GO:0000731,GO:0004861,GO:0005634,GO:0005737,GO:0007049,GO:0007050,GO:0007605,GO:0008285,GO:0009411,GO:0019901,GO:0030308,GO:0032526,GO:0033280,GO:0042326,GO:0043066,GO:0043154,GO:0048102	regulation of cyclin-dependent protein kinase activity,G1/S transition of mitotic cell cycle,DNA synthesis involved in DNA repair,cyclin-dependent protein kinase inhibitor activity,nucleus,cytoplasm,cell cycle,cell cycle arrest,sensory perception of sound,negative regulation of cell proliferation,response to UV,protein kinase binding,negative regulation of cell growth,response to retinoic acid,re…	Agilent mouse V1
A_55_P2178084	58.3808	86.1776	64.3235	48.0037	40.8754	71.0577	6.05129	6.49202	6.24979	5.52783	5.14036	5.93486	P	P	P	P	P	P	Dnmt3a	13435	Mus musculus DNA methyltransferase 3A (Dnmt3a), transcript variant 1, mRNA [NM_007872]	mRNA	chr12	3914320	3914379	+	ENSMUST00000020991	NM_007872		GO:0000122,GO:0000775,GO:0000791,GO:0000792,GO:0003677,GO:0003682,GO:0003886,GO:0005515,GO:0005634,GO:0005720,GO:0005737,GO:0006306,GO:0006346,GO:0006349,GO:0006351,GO:0006355,GO:0007283,GO:0008168,GO:0010216,GO:0010424,GO:0016363,GO:0016568,GO:0016740,GO:0032259,GO:0043045,GO:0043046,GO:0044027,GO:0045322,GO:0046498,GO:0046499,GO:0046872,GO:0051718,GO:0071230,GO:0090116	negative regulation of transcription from RNA polymerase II promoter,chromosome, centromeric region,euchromatin,heterochromatin,DNA binding,chromatin binding,DNA (cytosine-5-,protein binding,nucleus,nuclear heterochromatin,cytoplasm,DNA methylation,methylation-dependent chromatin silencing,regulation of gene expression by genetic imprinting,transcription, DNA-dependent,regulation of transcription…	Agilent mouse V1
mmu_4275_PI428960544	30.6603	46.4737	30.299	65.7542	67.0356	60.4696	5.13226	5.57671	5.18839	5.97731	5.86248	5.69812	P	P	P	P	P	P				ncRNA	chr13	89873506	89877333	-		FR285818	ncRNA			fRNAdb	http://www.ncrna.org/frnadb/detail.html?i_name=FR285818	D030071K02 FANTOM3,FT326479 RNAdb v2.0
A_66_P119327	5.34777	4.64407	4.55025	5.47419	4.35668	4.34511	2.41583	2.28794	2.38694	2.39815	2.17929	2.17345	A	A	A	A	A	A	Gm382	211208	Mus musculus predicted gene 382 (Gm382), mRNA [NM_001033241]	mRNA	chrX	123598392	123598448	+	ENSMUST00000096332	NM_001033241		GO:0003674,GO:0005575,GO:0008150	molecular_function,cellular_component,biological_process	Agilent mouse V1
A_30_P01030805	25.0926	25.3078	17.4016	15.7848	31.1356	36.9845	4.83509	4.69894	4.4193	3.9661	4.74601	4.97339	P	P	P	A	P	P			lincRNA:chr1:183811267-183816309 forward strand	ncRNA	chr1	183811728	183811792	+		chr1:183811267-183816309_F				Agilent mouse V1
mmu_21950_PI428960544	22.4926	25.1863	26.1981	22.7963	41.0468	43.2397	4.67028	4.69317	4.98575	4.46962	5.14535	5.20599	P	P	P	P	P	P				ncRNA	chr10	42417642	42418867	-		FR250348	ncRNA			fRNAdb	http://www.ncrna.org/frnadb/detail.html?i_name=FR250348	A130052A15 FANTOM3,FT315408 RNAdb v2.0
A_55_P2141043	4.89051	4.65872	4.56599	5.49271	4.37854	4.35955	2.2645	2.29577	2.39871	2.40738	2.18465	2.17586	A	A	A	A	A	A	Nms	433292	Mus musculus neuromedin S (Nms), mRNA [NM_001011684]	mRNA	chr1	39007040	39007096	+	ENSMUST00000088029	NM_001011684		GO:0001664,GO:0005576,GO:0006940,GO:0007218,GO:0045475	G-protein coupled receptor binding,extracellular region,regulation of smooth muscle contraction,neuropeptide signaling pathway,locomotor rhythm	Agilent mouse V1
A_30_P01031821	68.1973	76.7956	64.229	80.9848	94.9355	96.4365	6.27045	6.31887	6.24725	6.28466	6.36619	6.37818	P	P	P	P	P	P			lincRNA:chr19:38392796-38398771 forward strand	ncRNA	chr19	38397504	38397560	+		chr19:38392796-38398771_F				Agilent mouse V1
mmu_3573_PI428960544	22.2816	43.5597	23.5395	34.4224	31.7175	40.6153	4.65563	5.47663	4.83246	5.05604	4.77119	5.11326	A	P	P	P	P	P				ncRNA	chr15	63793490	63795439	-		FR281560	ncRNA			fRNAdb	http://www.ncrna.org/frnadb/detail.html?i_name=FR281560	6720406O06 FANTOM3,FT310543 RNAdb v2.0
mmu_29149_PI428960544	1182.47	1196.92	959.952	1469.92	1141.44	1669.2	10.3033	10.3419	10.1048	10.4855	10	10.5148	P	P	P	P	P	P				ncRNA	chr2	104267205	104269372	-		n275429	mRNAlike lncRNA			NONCODEv3.0	http://www.noncode.org/search.php?keyword=n275429&sbt=Search	NONMMUT038898
mmu_11463_PI428990136	97.5509	221.34	139.986	218.647	240.786	241.442	6.77368	7.87205	7.34651	7.72233	7.73898	7.72398	P	P	P	P	P	P				ncRNA	chr3	79056110	79058193	-		FR236594	ncRNA			fRNAdb	http://www.ncrna.org/frnadb/detail.html?i_name=FR236594	A130040N09 FANTOM3,FT315318 RNAdb v2.0
A_30_P01025953	4.79977	4.53126	4.3479	5.25442	4.25321	10.5164	2.22339	2.23195	2.23854	2.27845	2.15252	3.10821	A	A	A	A	A	A			lincRNA:chr11:103005375-103020800 reverse strand	ncRNA	chr11	103012360	103012296	-		chr11:103005375-103020800_R				Agilent mouse V1
mmu_30958_PI428960544	156.882	200.254	131.563	193.77	161.209	211.561	7.42893	7.7201	7.25919	7.54561	7.15511	7.52478	P	P	P	P	P	P				ncRNA	chr11	106060673	106062108	-		n295073	mRNAlike lncRNA			NONCODEv3.0	http://www.noncode.org/search.php?keyword=n295073&sbt=Search	NONMMUT012363
A_30_P01024302	5.29249	4.8075	4.26869	5.13254	4.09969	4.14214	2.40102	2.35508	2.18148	2.20646	2.11029	2.13374	A	A	A	A	A	A			lincRNA:chr12:45415565-45423519 reverse strand	ncRNA						chr12:45415565-45423519_R				Agilent mouse V1
A_30_P01031924	8.38834	5.50459	6.88629	5.15955	6.18255	6.53312	3.10693	2.52639	3.10693	2.22213	2.53261	2.50294	A	A	A	A	A	A			lincRNA:chr6:117528735-117562588 reverse strand	ncRNA	chr6	117528968	117528904	-		chr6:117528735-117562588_R				Agilent mouse V1
A_55_P2029603	4.95219	4.6925	4.60451	5.53379	4.44834	5.76761	2.29095	2.31068	2.42318	2.42885	2.20345	2.37235	A	A	A	A	A	A	Muc4	140474	Mus musculus mucin 4 (Muc4), mRNA [NM_080457]	mRNA	chr16	32774896	32774956	+	ENSMUST00000096106	NM_080457		GO:0001953,GO:0002853,GO:0005176,GO:0005576,GO:0005615,GO:0005737,GO:0005783,GO:0007155,GO:0007160,GO:0010469,GO:0016020,GO:0016021,GO:0016324,GO:0022408,GO:0031528,GO:0032403,GO:0043234	negative regulation of cell-matrix adhesion,negative regulation of T cell mediated cytotoxicity directed against tumor cell target,ErbB-2 class receptor binding,extracellular region,extracellular space,cytoplasm,endoplasmic reticulum,cell adhesion,cell-matrix adhesion,regulation of receptor activity,membrane,integral to membrane,apical plasma membrane,negative regulation of cell-cell adhesion,mic…	Agilent mouse V1
mmu_1711_PI428960544	4.76442	4.43926	4.2612	5.19532	4.94742	4.08085	2.2042	2.18372	2.17713	2.24256	2.29995	2.11837	A	A	A	A	A	A				ncRNA	chr13	69948792	69954972	-		ENSMUST00000180656	lincRNA			Ensembl_transcript	http://asia.ensembl.org/Multi/Search/Results?q=ENSMUST00000180656;site=ensembl	ENSMUSG00000097033
mmu_7281_PI428960544	78.507	123.345	71.9485	170.321	156.492	147.331	6.46751	7.01816	6.4083	7.35329	7.1104	7.00385	P	P	P	P	P	P				ncRNA	chr8	130891815	130893891	+		FR008434	ncRNA			fRNAdb	http://www.ncrna.org/frnadb/detail.html?i_name=FR008434	B130045J22 FANTOM3,FT321066 RNAdb v2.0
ERCC-00012_90	6.479	5.12161	4.65574	6.7535	6.36701	6.95686	2.7019	2.43477	2.45254	2.75958	2.57398	2.58075	A	A	A	P	P	A
mmu_9317_PI428990136	4.8821	6.67496	6.52268	6.1459	4.39006	7.72104	2.26083	2.79606	3.01958	2.61355	2.18764	2.70983	A	A	A	A	A	A				ncRNA	chr12	70571490	70575527	-		NR_038060.1	ncRNA			RefSeq_noncoding RNA		ref|NR_038060$66$911|ref|NR_038061$60$911|gb|AK039829$63$911|tc|TC1647169$42$677
mmu_18884_PI428960544	116.376	86.6124	78.8491	94.3493	123.611	127.217	7.01439	6.49908	6.54049	6.49442	6.7474	6.77919	P	P	P	P	P	P				ncRNA	chr7	53037977	53039667	+		FR073236	ncRNA			fRNAdb	http://www.ncrna.org/frnadb/detail.html?i_name=FR073236	4831416K15 FANTOM3,FT35713 RNAdb v2.0
A_51_P331462	254.377	274.534	220.165	316.414	276.396	313.753	8.10527	8.18518	7.9918	8.25672	7.94387	8.1078	P	P	P	P	P	P	Cgrrf1	68755	Mus musculus cell growth regulator with ring finger domain 1 (Cgrrf1), mRNA [NM_026832]	mRNA	chr14	47465692	47465884	+	ENSMUST00000133989	NM_026832		GO:0003674,GO:0005575,GO:0005634,GO:0007049,GO:0007050,GO:0008270,GO:0030308,GO:0046872	molecular_function,cellular_component,nucleus,cell cycle,cell cycle arrest,zinc ion binding,negative regulation of cell growth,metal ion binding	Agilent mouse V1
mmu_3422_PI428960544	7.93911	4.49399	6.88561	5.00011	8.71505	14.6726	3.02205	2.21227	3.10671	2.14216	2.98135	3.61057	A	A	A	A	A	P				ncRNA	chrX	104027128	104028372	-		FR034567	ncRNA			fRNAdb	http://www.ncrna.org/frnadb/detail.html?i_name=FR034567	F830031C14 FANTOM3,FT333075 RNAdb v2.0
A_55_P2172274	41.8277	43.01	33.9002	40.4277	35.5556	65.2674	5.57833	5.45757	5.35031	5.2816	4.94258	5.8132	P	P	P	P	P	P	Smc2	14211	Mus musculus structural maintenance of chromosomes 2 (Smc2), mRNA [NM_008017]	mRNA	chr4	52501012	52501072	+	ENSMUST00000102915	NM_008017		GO:0000166,GO:0000228,GO:0000793,GO:0000796,GO:0005515,GO:0005524,GO:0005634,GO:0005694,GO:0005737,GO:0006281,GO:0006310,GO:0007049,GO:0007062,GO:0007067,GO:0007076,GO:0010032,GO:0030261,GO:0045132,GO:0046982,GO:0051276,GO:0051301,GO:0051383	nucleotide binding,nuclear chromosome,condensed chromosome,condensin complex,protein binding,ATP binding,nucleus,chromosome,cytoplasm,DNA repair,DNA recombination,cell cycle,sister chromatid cohesion,mitosis,mitotic chromosome condensation,meiotic chromosome condensation,chromosome condensation,meiotic chromosome segregation,protein heterodimerization activity,chromosome organization,cell divisio…	Agilent mouse V1
[truncated: 90,119 more rows]
